# Supplementary material for: Data Resource Profile: The Korea National Health and Nutrition Examination Survey (KNHANES)
Source: Int J Epidemiol. 2014 Feb 27;43(1):69–77. doi: 10.1093/ije/dyt228 (PMC3937975; doi:10.1093/ije/dyt228)
Supplement: Supplementary Data [file supp_dyt228_ije-2013-07-0645-File002.xlsx]

## Sheet: list_KNHANES_sub
Publications List: The Korea National Health and Nutrition Examination Survey (KNHANES)
No.	Authers	Title	Journal	Year	Language
1	Kim JH, Park EC, Cho WH, Park JY, Choi WJ, Chang HS.	Association between Total Sleep Duration and Suicidal Ideation among the Korean General Adult Population.	Sleep. 2013 Oct 1;36(10):1563-1572.	2013	English
2	Kim HI, Song Y, Kim WY, Lee JE.	Association of adherence to the seventh report of the Joint National Committee guidelines with hypertension in Korean men and women.	Nutr Res. 2013 Oct;33(10):789-95. doi: 10.1016/j.nutres.2013.07.014. Epub 2013 Aug 29.	2013	English
3	Park SH, Park JH, Park HY, Jang HJ, Kim HK, Park J, Shin KJ, Lee JG, Moon YS.	Additional role of sarcopenia to waist circumference in predicting the odds of metabolic syndrome.	Clin Nutr. 2013 Aug 31. doi:pii: S0261-5614(13)00230-6. 10.1016/j.clnu.2013.08.008. [Epub ahead of print]	2013	English
4	Park S.	Gender-specific factors of suicide ideation among adolescents in the republic of Korea: a nationally representative population-based study.	Arch Psychiatr Nurs. 2013 Oct;27(5):253-9. doi: 10.1016/j.apnu.2013.06.001. Epub 2013 Aug 6.	2013	English
5	Oh E, Yoo TK, Park EC.	Diabetic retinopathy risk prediction for fundus examination using sparse learning: a cross-sectional study.	BMC Med Inform Decis Mak. 2013 Sep 13;13(1):106. [Epub ahead of print]	2013	English
6	Kim W, Park HW, Hwang BK, Bae SO, Kim IK, Chung SG.	Comparison of sarcopenic status between elderly leprosy survivors and general population.	Arch Gerontol Geriatr. 2013 Aug 8. doi:pii: S0167-4943(13)00120-9. 10.1016/j.archger.2013.07.013. [Epub ahead of print]	2013	English
7	Oh CM, Jung KW, Won YJ, Shin A, Kong HJ, Jun JK, Park SY.	Trends in the incidence of in situ and invasive cervical cancer by age group and histological type in Korea from 1993 to 2009.	PLoS One. 2013 Aug 16;8(8):e72012. doi: 10.1371/journal.pone.0072012.	2013	English
8	Lee JY, Jun N, Baik I.	Associations between dietary patterns and screen time among Korean adolescents.	Nutr Res Pract. 2013 Aug;7(4):330-5. doi: 10.4162/nrp.2013.7.4.330. Epub 2013 Aug 7.	2013	English
9	Kim J, Lee Y, Lee SY, Kim YO, Chung YS, Park SB.	Dietary patterns and functional disability in older Korean adults.	Maturitas. 2013 Oct;76(2):160-4. doi: 10.1016/j.maturitas.2013.07.011. Epub 2013 Aug 15.	2013	English
10	Park SH, Park JH, Song PS, Kim DK, Kim KH, Seol SH, Kim HK, Jang HJ, Lee JG, Park HY, Park J, Shin KJ, Kim DI, Moon YS.	Sarcopenic obesity as an independent risk factor of hypertension.	J Am Soc Hypertens. 2013 Jul 30. doi:pii: S1933-1711(13)00098-3. 10.1016/j.jash.2013.06.002. [Epub ahead of print]	2013	English
11	Yu A, Kim J, Kwon O, Oh SY, Kim J, Yang YJ.	The association between serum 25-hydroxyvitamin d concentration and consumption frequencies of vitamin d food sources in korean adolescents.	Clin Nutr Res. 2013 Jul;2(2):107-14. doi: 10.7762/cnr.2013.2.2.107. Epub 2013 Jul 23.	2013	English
12	Go SW, Cha YH, Lee JA, Park HS.	Association between Sarcopenia, Bone Density, and Health-Related Quality of Life in Korean Men.	Korean J Fam Med. 2013 Jul;34(4):281-8. doi: 10.4082/kjfm.2013.34.4.281. Epub 2013 Jul 24.	2013	English
13	Jang TW, Kim HR, Lee HE, Myong JP, Koo JW.	Long Work Hours and Obesity in Korean Adult Workers.	J Occup Health. 2013 Jul 26. [Epub ahead of print]	2013	English
14	Kim KD, Nam HS, Shin HI.	Characteristics of abdominal obesity in persons with spinal cord injury.	Ann Rehabil Med. 2013 Jun;37(3):336-46. doi: 10.5535/arm.2013.37.3.336. Epub 2013 Jun 30.	2013	English
15	Kim H, Shin AR, Chung HH, Kim MK, Lee JS, Shim JJ, Kim BH.	Recent trends in hepatitis B virus infection in the general Korean population.	Korean J Intern Med. 2013 Jul;28(4):413-9. doi: 10.3904/kjim.2013.28.4.413. Epub 2013 Jul 1.	2013	English
16	Jee SH, Batty GD, Jang Y, Oh DJ, Oh BH, Lee SH, Park SW, Seung KB, Kimm H, Kim SY, Mok Y, Kim HS, Lee DC, Choi SH, Kim MJ, Lee GJ, Sung J, Cho B, Kim ES, Yu BY, Lee TY, Kim JS, et al.	The Korean Heart Study: rationale, objectives, protocol, and preliminary results for a new prospective cohort study of 430,920 men and women.	Eur J Prev Cardiol. 2013 Jul 17. [Epub ahead of print]	2013	English
17	Kim J, Kim TH, Park EC, Cho WH.	Factors Influencing Unmet Need for Health Care Services in Korea.	Asia Pac J Public Health. 2013 Jul 15. [Epub ahead of print]	2013	English
18	Park B, Choi KS, Suh M, Shin JY, Jun JK.	Factors associated with compliance with recommendations for liver cancer screening in Korea: a nationwide survey in Korea.	PLoS One. 2013 Jun 28;8(6):e68315. doi: 10.1371/journal.pone.0068315. Print 2013.	2013	English
19	Yi KH, Hwang JS, Kim EY, Lee JA, Kim DH, Lim JS.	Reference values for bone mineral density according to age with body size adjustment in Korean children and adolescents.	J Bone Miner Metab. 2013 Jul 6. [Epub ahead of print]	2013	English
20	Lee HS, Cho YH, Park J, Shin HR, Sung MK.	Dietary intake of phytonutrients in relation to fruit and vegetable consumption in Korea.	J Acad Nutr Diet. 2013 Sep;113(9):1194-9. doi: 10.1016/j.jand.2013.04.022. Epub 2013 Jul 3.	2013	English
21	Lee S, Nam CM, Yoon do H, Kim KN, Yi S, Shin DA, Ha Y.	Association between low-back pain and lumbar spine bone density: a population-based cross-sectional study.	J Neurosurg Spine. 2013 Sep;19(3):307-13. doi: 10.3171/2013.5.SPINE12473. Epub 2013 Jul 5.	2013	English
22	Lee DG, Zhao LB, Shim JH, Lee DH, Suh DC.	Relationship between diabetes mellitus with dural arteriovenous fistula.	Neuroradiology. 2013 Sep;55(9):1129-34. doi: 10.1007/s00234-013-1221-2. Epub 2013 Jun 28.	2013	English
23	Park S, Kim T, Cho SI, Lee EH.	Association between cataract and the degree of obesity.	Optom Vis Sci. 2013 Sep;90(9):1019-27. doi: 10.1097/OPX.0b013e31829cae62.	2013	English
24	Moon SH, Lee DT, Son Y.	Adherence to Health-Related Lifestyle Behavior Recommendations and Association with Quality of Life among Cancer Survivors and Age-Matched Controls in Korea.	Asian Pac J Cancer Prev. 2013;14(5):2949-54.	2013	English
25	Han DH, Khang YH, Jung-Choi K, Lim S.	Association between shift work and periodontal health in a representative sample of an Asian population.	Scand J Work Environ Health. 2013 Jun 18. doi:pii: 3370. 10.5271/sjweh.3370. [Epub ahead of print]	2013	English
26	Suh SY, Lee JH, Park SS, Seo AR, Ahn HY, Bae WK, Lee YJ, Yim E.	Less healthy dietary pattern is associated with smoking in Korean men according to nationally representative data.	J Korean Med Sci. 2013 Jun;28(6):869-75. doi: 10.3346/jkms.2013.28.6.869. Epub 2013 Jun 3.	2013	English
27	Rhee SY, Hwang YC, Woo JT, Chin SO, Chon S, Kim YS.	Arsenic exposure and prevalence of diabetes mellitus in Korean adults.	J Korean Med Sci. 2013 Jun;28(6):861-8. doi: 10.3346/jkms.2013.28.6.861. Epub 2013 Jun 3.	2013	English
28	Lee HY, Hahm MI, Park EC.	Differential association of socio-economic status with gender- and age-defined suicidal ideation among adult and elderly individuals in South Korea.	Psychiatry Res. 2013 Jun 13. doi:pii: S0165-1781(13)00271-0. 10.1016/j.psychres.2013.05.012. [Epub ahead of print]	2013	English
29	Kang HT, Kim HY, Kim JK, Linton JA, Lee YJ.	Employment is associated with a lower prevalence of metabolic syndrome in postmenopausal women based on the 2007-2009 Korean National Health Examination and Nutrition Survey.	Menopause. 2013 Jun 10. [Epub ahead of print]	2013	English
30	Park SH, Park JH, Kang JW, Park HY, Park J, Shin KJ.	Prevalence of the metabolic syndrome and abnormal lipid levels among Korean adolescents.	J Paediatr Child Health. 2013 Jul;49(7):582-7. doi: 10.1111/jpc.12284. Epub 2013 Jun 12.	2013	English
31	Lee HS, Duffey KJ, Kim CI, Popkin BM.	The relationship between family and child weight status by household structure in South Korea: 2007-2010.	Nutr Diabetes. 2013 Jun 10;3:e73. doi: 10.1038/nutd.2013.16.	2013	English
32	Chun YH, Kim HR, Han K, Park YG, Song HJ, Na KS.	Total cholesterol and lipoprotein composition are associated with dry eye disease in Korean women.	Lipids Health Dis. 2013 Jun 5;12:84. doi: 10.1186/1476-511X-12-84.	2013	English
33	Kim HE, Song YM, Kim BK, Park YS, Kim MH.	Factors associated with persistent smoking after the diagnosis of cardiovascular disease.	Korean J Fam Med. 2013 May;34(3):160-8. doi: 10.4082/kjfm.2013.34.3.160. Epub 2013 May 24.	2013	English
34	Ryu SY, Crespi CM, Maxwell AE.	Colorectal cancer among Koreans living in South Korea versus California: incidence, mortality, and screening rates.	Ethn Health. 2013 May 29. [Epub ahead of print]	2013	English
35	Lee JY, Park NH, Song YS, Park SM, Lee HW, Kim KH, Choi KH.	Prevalence of the metabolic syndrome and associated factors in korean cancer survivors.	Asian Pac J Cancer Prev. 2013;14(3):1773-80.	2013	English
36	Byun SH, Ma SH, Jun JK, Jung KW, Park B.	Screening for diabetic retinopathy and nephropathy in patients with diabetes: a nationwide survey in Korea.	PLoS One. 2013 May 8;8(5):e62991. doi: 10.1371/journal.pone.0062991. Print 2013.	2013	English
37	Lee YS, Lee GD, Lee JS, Rhee CK, Shim TS, Kim WS, Lee SD, Oh YM.	Is daily headache related to asthma? Results from a population-based survey.	J Asthma. 2013 Sep;50(7):745-50. doi: 10.3109/02770903.2013.795587. Epub 2013 Jun 20.	2013	English
38	Myong JP, Kim HR, Koo JW, Park CY.	Relationship between bone mineral density and moderate to severe chronic kidney disease among general population in Korea.	J Korean Med Sci. 2013 Apr;28(4):569-74. doi: 10.3346/jkms.2013.28.4.569. Epub 2013 Mar 27.	2013	English
39	Shin S, Joung H.	A dairy and fruit dietary pattern is associated with a reduced likelihood of osteoporosis in Korean postmenopausal women.	Br J Nutr. 2013 Apr 12:1-8. [Epub ahead of print]	2013	English
40	Kim S, Shin DW, An AR, Lee CH, Park JH, Park JH, Oh MK, Hwang SH, Kim Y, Cho B, Lee HK.	Mental health of people with retinitis pigmentosa.	Optom Vis Sci. 2013 May;90(5):488-93. doi: 10.1097/OPX.0b013e31828dee0a.	2013	English
41	Kim J.	Dairy food consumption is inversely associated with the risk of the metabolic syndrome in Korean adults.	J Hum Nutr Diet. 2013 Jul;26 Suppl 1:171-9. doi: 10.1111/jhn.12098. Epub 2013 Apr 8.	2013	English
42	Lee S, Kim TN, Kim SH.	Knee osteoarthritis is associated with increased prevalence of vertebral fractures despite high systemic bone mineral density: a cross-sectional study in an Asian population.	Mod Rheumatol. 2013 Mar 28. [Epub ahead of print]	2013	English
43	Kim H, Oh HJ, Choi H, Choi WH, Lim SK, Kim JG.	The association between bone mineral density and metabolic syndrome: a Korean population-based study.	J Bone Miner Metab. 2013 Sep;31(5):571-578. Epub 2013 Mar 26.	2013	English
44	Han E, Kim TH, Powell LM.	Beverage consumption and individual-level associations in South Korea.	BMC Public Health. 2013 Mar 6;13:195. doi: 10.1186/1471-2458-13-195.	2013	English
45	Shin JY, Shim JY.	Low vitamin D levels increase anemia risk in Korean women.	Clin Chim Acta. 2013 Jun 5;421:177-80. doi: 10.1016/j.cca.2013.02.025. Epub 2013 Mar 4.	2013	English
46	Park JE, Jung H, Lee JE.	Dietary pattern and hypertension in Korean adults.	Public Health Nutr. 2013 Feb 27:1-10. [Epub ahead of print]	2013	English
47	Park SH, Heo NY, Park JH, Kim TO, Yang SY, Moon YS, Kim CH, Suk KT, Kim DJ, Lee HY.	Obesity, insulin resistance, and the risk of an elevated alanine aminotransferase activity in the Korean adolescent population.	J Pediatr Endocrinol Metab. 2012;25(9-10):945-9. doi: 10.1515/jpem-2012-0198.	2012	English
48	Lee M, Chae SW, Cha YS, Cho MS, Oh HY, Kim MK.	Development of a Korean Diet Score (KDS) and its application assessing adherence to Korean healthy diet based on the Korean Food Guide Wheels.	Nutr Res Pract. 2013 Feb;7(1):49-58. doi: 10.4162/nrp.2013.7.1.49. Epub 2013 Feb 4.	2013	English
49	Oh SM, Nam BH, Rhee Y, Moon SH, Kim DY, Kang DR, Kim HC.	Development and validation of osteoporosis risk-assessment model for Korean postmenopausal women.	J Bone Miner Metab. 2013 Jul;31(4):423-32. doi: 10.1007/s00774-013-0426-0. Epub 2013 Feb 19.	2013	English
50	Park HK, Hwang JS, Moon JS, Lee JA, Kim DH, Lim JS.	Healthy range of serum alanine aminotransferase and its predictive power for cardiovascular risk in children and adolescents.	J Pediatr Gastroenterol Nutr. 2013 Jun;56(6):686-91. doi: 10.1097/MPG.0b013e31828b4e67.	2013	English
51	Park S, Lee BK.	Strong positive association of traditional Asian-style diets with blood cadmium and lead levels in the Korean adult population.	Int J Environ Health Res. 2013 Feb 11. [Epub ahead of print]	2013	English
52	Kang DR, Ha Y, Hwang WJ.	Prevalence and associated risk factors of the metabolic syndrome in the korean workforce.	Ind Health. 2013 Aug 31;51(3):256-65. Epub 2013 Feb 4.	2013	English
53	Kim J, Kim B, Lee H, Choi H, Won C.	The Relationship between Prevalence of Osteoporosis and Proportion of Daily Protein Intake.	Korean J Fam Med. 2013 Jan;34(1):43-8. doi: 10.4082/kjfm.2013.34.1.43. Epub 2013 Jan 28.	2013	English
54	Kim MK, Han K, Kwon HS, Song KH, Yim HW, Lee WC, Park YM.	Normal weight obesity in Korean adults.	Clin Endocrinol (Oxf). 2013 Jan 31. doi: 10.1111/cen.12162. [Epub ahead of print]	2013	English
55	Song HJ, Cho YG, Lee HJ.	Dietary sodium intake and prevalence of overweight in adults.	Metabolism. 2013 May;62(5):703-8. doi: 10.1016/j.metabol.2012.11.009. Epub 2013 Jan 26.	2013	English
56	Chung JY, Kang HT, Shin YH, Lee HR, Park BJ, Lee YJ.	Prevalence of metabolic syndrome in children and adolescents - the recent trends in South Korea.	J Pediatr Endocrinol Metab. 2013;26(1-2):105-10. doi: 10.1515/jpem-2012-0294.	2013	English
57	Kang MY, Cho SH, Lim YH, Seo JC, Hong YC.	Effects of environmental cadmium exposure on liver function in adults.	Occup Environ Med. 2013 Apr;70(4):268-73. doi: 10.1136/oemed-2012-101063. Epub 2013 Jan 15.	2013	English
58	Yim HJ, Park HA, Kang JH, Kim KW, Cho YG, Hur YI, Choi OJ.	Marital Status and Health Behavior in Middle-aged Korean Adults.	Korean J Fam Med. 2012 Nov;33(6):390-7. doi: 10.4082/kjfm.2012.33.6.390. Epub 2012 Nov 27.	2012	English
59	Kim JY, Kang HT, Lee HR, Lee YJ, Shim JY.	Comparison of lipid-related ratios for prediction of chronic kidney disease stage 3 or more in Korean adults.	J Korean Med Sci. 2012 Dec;27(12):1524-9. doi: 10.3346/jkms.2012.27.12.1524. Epub 2012 Dec 7.	2012	English
60	Heo J, Oh J, Kim J, Lee M, Lee JS, Kwon S, Subramanian SV, Kawachi I.	Poverty in the midst of plenty: unmet needs and distribution of health care resources in South Korea.	PLoS One. 2012;7(11):e51004. doi: 10.1371/journal.pone.0051004. Epub 2012 Nov 30.	2012	English
61	Lee NY, Roh MS, Kim SH, Jung DC, Yu HY, Sung KH, Chung IW, Youn T, Kang UG, Ahn YM, Kim YS.	The prevalence of metabolic syndrome and its association with alanine aminotransferase in clozapine-treated Korean patients with schizophrenia.	Int Clin Psychopharmacol. 2013 Mar;28(2):71-9. doi: 10.1097/YIC.0b013e32835b99bd.	2013	English
62	Lim S, Jang HC, Park KS, Cho SI, Lee MG, Joung H, Mozumdar A, Liguori G.	Changes in metabolic syndrome in American and Korean youth, 1997-2008.	Pediatrics. 2013 Jan;131(1):e214-22. doi: 10.1542/peds.2012-0761. Epub 2012 Dec 3.	2013	English
63	Koh E, Shin H, Yon M, Nam JW, Lee Y, Kim D, Lee J, Kim M, Park SK, Choi H, Kim CI.	Measures for a closer-to-real estimate of dietary exposure to total mercury and lead in total diet study for Koreans.	Nutr Res Pract. 2012 Oct;6(5):436-43. doi: 10.4162/nrp.2012.6.5.436. Epub 2012 Oct 31.	2012	English
64	Lee S, Kim TN, Kim SH.	Sarcopenic obesity is more closely associated with knee osteoarthritis than is nonsarcopenic obesity: a cross-sectional study.	Arthritis Rheum. 2012 Dec;64(12):3947-54. doi: 10.1002/art.37696.	2012	English
65	Hwang YC, Ahn HY, Jeong IK, Ahn KJ, Chung HY.	Optimal serum concentration of 25-hydroxyvitamin D for bone health in older Korean adults.	Calcif Tissue Int. 2013 Jan;92(1):68-74. doi: 10.1007/s00223-012-9669-3. Epub 2012 Nov 20.	2013	English
66	Lee HS, Duffey KJ, Popkin BM.	Sodium and potassium intake patterns and trends in South Korea.	J Hum Hypertens. 2013 May;27(5):298-303. doi: 10.1038/jhh.2012.43. Epub 2012 Nov 15.	2013	English
67	Park JJ, Park HA.	Gastric cancer screening compliance is influenced by the weight status.	Eur J Cancer Prev. 2013 Jul;22(4):295-8. doi: 10.1097/CEJ.0b013e32835b3847.	2013	English
68	Kang HT, Shim JY, Lee YJ, Linton JA, Park BJ, Lee HR.	Reading nutrition labels is associated with a lower risk of metabolic syndrome in Korean adults: The 2007-2008 Korean NHANES.	Nutr Metab Cardiovasc Dis. 2013 Sep;23(9):876-82. doi: 10.1016/j.numecd.2012.06.007. Epub 2012 Nov 10.	2013	English
69	Kang HM, Lee YJ, Kim DJ.	The association of self-reported coronary heart disease with diabetes duration in Korea.	Diabetes Metab J. 2012 Oct;36(5):350-6. doi: 10.4093/dmj.2012.36.5.350. Epub 2012 Oct 18.	2012	English
70	Kim MJ, Kim YM, Yoo JH.	Factors affecting exclusive breast-feeding during the first 6 months in Korea.	Pediatr Int. 2013 Apr;55(2):177-80. doi: 10.1111/ped.12004. Epub 2013 Feb 27.	2013	English
71	Kim SH, Oh MK, Namgung R, Park MJ.	Prevalence of 25-hydroxyvitamin D deficiency in Korean adolescents: association with age, season and parental vitamin D status.	Public Health Nutr. 2012 Oct 26:1-9. [Epub ahead of print]	2012	English
72	Lee WK, Kong KA, Park H.	Effect of preexisting musculoskeletal diseases on the 1-year incidence of fall-related injuries.	J Prev Med Public Health. 2012 Sep;45(5):283-90. doi: 10.3961/jpmph.2012.45.5.283. Epub 2012 Sep 28.	2012	English
73	Chung JY, Kang HT, Lee DC, Lee HR, Lee YJ.	Body composition and its association with cardiometabolic risk factors in the elderly: a focus on sarcopenic obesity.	Arch Gerontol Geriatr. 2013 Jan-Feb;56(1):270-8. doi: 10.1016/j.archger.2012.09.007. Epub 2012 Oct 15.	2013	English
74	Lee K.	Sex-specific relationships between insulin resistance and bone mineral content in Korean adolescents.	J Bone Miner Metab. 2013 Mar;31(2):177-82. doi: 10.1007/s00774-012-0396-7. Epub 2012 Oct 18.	2013	English
75	Park SH, Park HY, Kang JW, Park JS, Shin KJ, Lee JG, Kim CH, Suk KT, Kim DJ, Lee HY.	Refinement of reference limits for alanine aminotransferase in the Korean elderly population.	Clin Biochem. 2013 Feb;46(3):282-4. doi: 10.1016/j.clinbiochem.2012.10.004. Epub 2012 Oct 12.	2013	English
76	Kim JH, Kwon JW.	The impact of health-related quality of life on suicidal ideation and suicide attempts among Korean older adults.	J Gerontol Nurs. 2012 Nov;38(11):48-59. doi: 10.3928/00989134-20121003-01. Epub 2012 Oct 15. Erratum in: J Gerontol Nurs. 2013 Jan;39(1):14.	2012	English
77	Song S, Paik HY, Song Y.	High intake of whole grains and beans pattern is inversely associated with insulin resistance in healthy Korean adult population.	Diabetes Res Clin Pract. 2012 Dec;98(3):e28-31. doi: 10.1016/j.diabres.2012.09.038. Epub 2012 Oct 4.	2012	English
78	Lee HS, Duffey KJ, Popkin BM.	South Korea's entry to the global food economy: shifts in consumption of food between 1998 and 2009.	Asia Pac J Clin Nutr. 2012;21(4):618-29.	2012	English
79	Choi EY.	25(OH)D status and demographic and lifestyle determinants of 25(OH)D among Korean adults.	Asia Pac J Clin Nutr. 2012;21(4):526-35.	2012	English
80	Park S, Lee BK.	Strong positive associations between seafood, vegetables, and alcohol with blood mercury and urinary arsenic levels in the Korean adult population.	Arch Environ Contam Toxicol. 2013 Jan;64(1):160-70. doi: 10.1007/s00244-012-9808-x. Epub 2012 Sep 21.	2013	English
81	Park JK, Park HA, Park JJ, Cho YG.	Obesity and screening compliance for breast and cervical cancer in Korean women.	Asian Pac J Cancer Prev. 2012;13(7):3271-4.	2012	English
82	Song SJ, Lee JE, Paik HY, Park MS, Song YJ.	Dietary patterns based on carbohydrate nutrition are associated with the risk for diabetes and dyslipidemia.	Nutr Res Pract. 2012 Aug;6(4):349-56. doi: 10.4162/nrp.2012.6.4.349. Epub 2012 Aug 31.	2012	English
83	Shin JH, Shin J, Kim BK, Lim YH, Park HC, Choi SI, Kim SG, Kim JH.	Within-visit blood pressure variability: relevant factors in the general population.	J Hum Hypertens. 2013 May;27(5):328-34. doi: 10.1038/jhh.2012.39. Epub 2012 Sep 13.	2013	English
84	Kang HM, Kim DJ.	Total energy intake may be more associated with glycemic control compared to each proportion of macronutrients in the korean diabetic population.	Diabetes Metab J. 2012 Aug;36(4):300-6. doi: 10.4093/dmj.2012.36.4.300. Epub 2012 Aug 20.	2012	English
85	Kim B, Kim W, Choi H, Won C, Kim Y.	Health-related Quality of Life and Related Factors in Full-time and Part-time Workers.	Korean J Fam Med. 2012 Jul;33(4):197-204. doi: 10.4082/kjfm.2012.33.4.197. Epub 2012 Jul 25.	2012	English
86	Myong JP, Kim HR.	Impacts of household income and economic recession on participation in colorectal cancer screening in Korea.	Asian Pac J Cancer Prev. 2012;13(5):1857-62.	2012	English
87	Myong JP, Kim HR, Choi SE, Koo JW.	Dose-related effect of urinary cotinine levels on bone mineral density among Korean females.	Osteoporos Int. 2013 Apr;24(4):1339-46. doi: 10.1007/s00198-012-2107-6. Epub 2012 Aug 14.	2013	English
88	Park YS, Kim JS.	Association between waist-to-height ratio and metabolic risk factors in Korean adults with normal body mass index and waist circumference.	Tohoku J Exp Med. 2012;228(1):1-8.	2012	English
89	Lim H, Nguyen T, Choue R, Wang Y.	Sociodemographic disparities in the composition of metabolic syndrome components among adults in South Korea.	Diabetes Care. 2012 Oct;35(10):2028-35. Epub 2012 Jul 26.	2012	English
90	Ko KD, Park SM, Lee K.	Factors associated with the use of uterine cervical cancer screening services in korean elderly women.	Korean J Fam Med. 2012 May;33(3):174-81. doi: 10.4082/kjfm.2012.33.3.174. Epub 2012 May 24.	2012	English
91	Hwang B, Lim JY, Lee J, Choi NK, Ahn YO, Park BJ.	Prevalence rate and associated factors of sarcopenic obesity in korean elderly population.	J Korean Med Sci. 2012 Jul;27(7):748-55. doi: 10.3346/jkms.2012.27.7.748. Epub 2012 Jun 29.	2012	English
92	Cha SH, Park HS, Cho HJ.	Socioeconomic disparities in prevalence, treatment, and control of hypertension in middle-aged Koreans.	J Epidemiol. 2012;22(5):425-32. Epub 2012 Jun 9.	2012	English
93	Nam GE, Kim do H, Cho KH, Park YG, Han KD, Choi YS, Kim SM, Ko BJ, Kim YH, Lee KS.	Estimate of a predictive cut-off value for serum 25-hydroxyvitamin D reflecting abdominal obesity in Korean adolescents.	Nutr Res. 2012 Jun;32(6):395-402. doi: 10.1016/j.nutres.2012.05.002. Epub 2012 Jun 12.	2012	English
94	Na YM, Park HA, Kang JH, Cho YG, Kim KW, Hur YI, Kim YN, Lee SH.	Obesity, obesity related disease, and disability.	Korean J Fam Med. 2011 Nov;32(7):412-22. doi: 10.4082/kjfm.2011.32.7.412. Epub 2011 Nov 30.	2011	English
95	Park SH, Park HY, Kang JW, Park J, Shin KJ.	Aminotransferase upper reference limits and the prevalence of elevated aminotransferases in the Korean adolescent population.	J Pediatr Gastroenterol Nutr. 2012 Dec;55(6):668-72. doi: 10.1097/MPG.0b013e3182660669.	2012	English
96	Park SH, Heo NY, Kim CH, Suk KT, Kim DJ, Lee HY.	Upper reference limits for aminotransferase activities and the prevalence of elevated aminotransferase activities in a Korean population.	J Clin Gastroenterol. 2013 Jan;47(1):76-82. doi: 10.1097/MCG.0b013e31825752a4.	2013	English
97	Park SH.	Trends in the seroprevalence of hepatitis B surface antigen in the South Korean population.	Int J Infect Dis. 2012 Sep;16(9):e669-72. doi: 10.1016/j.ijid.2012.05.1019. Epub 2012 Jun 26.	2012	English
98	Kang HM, Kim DJ.	Metabolic Syndrome versus Framingham Risk Score for Association of Self-Reported Coronary Heart Disease: The 2005 Korean Health and Nutrition Examination Survey.	Diabetes Metab J. 2012 Jun;36(3):237-44. doi: 10.4093/dmj.2012.36.3.237. Epub 2012 Jun 14.	2012	English
99	Kim J, Jo I, Joung H.	A rice-based traditional dietary pattern is associated with obesity in Korean adults.	J Acad Nutr Diet. 2012 Feb;112(2):246-53. doi: 10.1016/j.jada.2011.10.005. Epub 2012 Jan 25.	2012	English
100	Park SH, Heo NY, Park JH, Kim TO, Yang SY, Kim HK, Moon YS, Kim CH, Suk KT, Kim DJ, Lee HY.	Hepatocellular carcinoma screening in a hepatitis B virus-infected Korean population.	Dig Dis Sci. 2012 Dec;57(12):3258-64. doi: 10.1007/s10620-012-2281-6. Epub 2012 Jun 23.	2012	English
101	Kim KI, Kim CH.	Treating hypertension to reduce cardiovascular risk: a Korean perspective.	Clin Ther. 2012 Jul;34(7):1559-68. doi: 10.1016/j.clinthera.2012.05.006. Epub 2012 Jun 15.	2012	English
102	Kim J, Park S.	[Impact of level of physical activity on healthcare utilization among Korean adults].	J Korean Acad Nurs. 2012 Apr;42(2):199-206. doi: 10.4040/jkan.2012.42.2.199. Korean.	2012	Korean
103	Lee YH, Bang H, Kim HC, Kim HM, Park SW, Kim DJ.	A simple screening score for diabetes for the Korean population: development, validation, and comparison with other scores.	Diabetes Care. 2012 Aug;35(8):1723-30. doi: 10.2337/dc11-2347. Epub 2012 Jun 11.	2012	English
104	Jang SY, Kim JH, Lim MK, Kim HJ, Jee SH, Namkoong K, Cho WH, Park EC, Lee SG.	Relationship between BMI, body image, and smoking in Korean women as determined by urine cotinine: results of a nationwide survey.	Asian Pac J Cancer Prev. 2012;13(3):1003-10.	2012	English
105	Kim K, Park H.	Effect of oral contraceptive use on lipid profile in Korean women aged 35-55 years.	Contraception. 2012 Nov;86(5):500-5. doi: 10.1016/j.contraception.2012.04.004. Epub 2012 May 22.	2012	English
106	Kwon JM, Rhee J, Ku H, Lee EK.	Socioeconomic and employment status of patients with rheumatoid arthritis in Korea.	Epidemiol Health. 2012;34:e2012003. doi: 10.4178/epih/e2012003. Epub 2012 May 7.	2012	English
107	Kim JS, Kang HT, Shim JY, Lee HR.	The association between the triglyceride to high-density lipoprotein cholesterol ratio with insulin resistance (HOMA-IR) in the general Korean population: based on the National Health and Nutrition Examination Survey in 2007-2009.	Diabetes Res Clin Pract. 2012 Jul;97(1):132-8. doi: 10.1016/j.diabres.2012.04.022. Epub 2012 May 18.	2012	English
108	Joung H, Hong S, Song Y, Ahn BC, Park MJ.	Dietary patterns and metabolic syndrome risk factors among adolescents.	Korean J Pediatr. 2012 Apr;55(4):128-35. doi: 10.3345/kjp.2012.55.4.128. Epub 2012 Apr 30.	2012	English
109	Kang HM, Kim DJ.	Body mass index and waist circumference according to glucose tolerance status in Korea: the 2005 Korean Health and Nutrition Examination Survey.	J Korean Med Sci. 2012 May;27(5):518-24. doi: 10.3346/jkms.2012.27.5.518. Epub 2012 Apr 25.	2012	English
110	Wook Shin D, Young Kim S, Cho J, Kook Yang H, Cho B, Nam HS, Kim H, Park JH.	Comparison of hypertension management between cancer survivors and the general public.	Hypertens Res. 2012 Sep;35(9):935-9. doi: 10.1038/hr.2012.54. Epub 2012 Apr 26.	2012	English
111	Myong JP, Kim HR, Choi SE, Koo JW.	The effect of socioeconomic position on bone health among Koreans by gender and menopausal status.	Calcif Tissue Int. 2012 Jun;90(6):488-95. doi: 10.1007/s00223-012-9597-2. Epub 2012 Apr 13.	2012	English
112	Ha JY, Kim ES, Kim HJ, Park SJ.	Factors associated with depressive symptoms in patients with chronic low back pain.	Ann Rehabil Med. 2011 Oct;35(5):710-8. doi: 10.5535/arm.2011.35.5.710. Epub 2011 Oct 31.	2011	English
113	Hwang B, Chun SM, Park JH, Shin HI.	Unmet healthcare needs in people with disabilities: comparison with the general population in Korea.	Ann Rehabil Med. 2011 Oct;35(5):627-35. doi: 10.5535/arm.2011.35.5.627. Epub 2011 Oct 31.	2011	English
114	Chun SM, Hwang B, Park JH, Shin HI.	Implications of sociodemographic factors and health examination rate for people with disabilities.	Arch Phys Med Rehabil. 2012 Jul;93(7):1161-6. doi: 10.1016/j.apmr.2012.02.012. Epub 2012 Feb 27.	2012	English
115	Hwang J, Johnson JA.	Relationship Between Duration of Type 2 Diabetes and Self-Reported Participation in Diabetes Education in Korea.	Asia Pac J Public Health. 2012 Apr 11. [Epub ahead of print]	2012	English
116	Byun W, Dowda M, Pate RR.	Associations between screen-based sedentary behavior and cardiovascular disease risk factors in Korean youth.	J Korean Med Sci. 2012 Apr;27(4):388-94. doi: 10.3346/jkms.2012.27.4.388. Epub 2012 Mar 21.	2012	English
117	Kim J, Han HR.	Physical activity, abdominal obesity and the risk of coronary heart disease: a Korean national sample study.	Public Health. 2012 May;126(5):410-6. doi: 10.1016/j.puhe.2012.01.034. Epub 2012 Mar 23.	2012	English
118	Lim JS, Kim KM, Rhee Y, Lim SK.	Gender-dependent skeletal effects of vitamin D deficiency in a younger generation.	J Clin Endocrinol Metab. 2012 Jun;97(6):1995-2004. doi: 10.1210/jc.2011-3098. Epub 2012 Mar 22.	2012	English
119	Kwon OW, Jun DW, Lee SM, Lee KN, Lee HL, Lee OY, Yoon BC, Choi HS.	Carbohydrate but not fat is associated with elevated aminotransferases.	Aliment Pharmacol Ther. 2012 Mar 19. doi: 10.1111/j.1365-2036.2012.05061.x. [Epub ahead of print]	2012	English
120	Yang YJ, Kim YJ, Yang YK, Kim JY, Kwon O.	Dietary flavan-3-ols intake and metabolic syndrome risk in Korean adults.	Nutr Res Pract. 2012 Feb;6(1):68-77. doi: 10.4162/nrp.2012.6.1.68. Epub 2012 Feb 29.	2012	English
121	Park BH, Park MS, Chang J, Kim SK, Kang YA, Jung JY, Kim YS, Kim C.	Chronic obstructive pulmonary disease and metabolic syndrome: a nationwide survey in Korea.	Int J Tuberc Lung Dis. 2012 May;16(5):694-700. doi: 10.5588/ijtld.11.0180. Epub 2012 Mar 8.	2012	English
122	Park YS, Kim JS.	Obesity phenotype and coronary heart disease risk as estimated by the Framingham risk score.	J Korean Med Sci. 2012 Mar;27(3):243-9. doi: 10.3346/jkms.2012.27.3.243. Epub 2012 Feb 23.	2012	English
123	Park H, Kim K.	Association of alcohol consumption with lipid profile in hypertensive men.	Alcohol Alcohol. 2012 May-Jun;47(3):282-7. doi: 10.1093/alcalc/ags019. Epub 2012 Feb 26.	2012	English
124	Choi H, Song S, Kim J, Chung J, Yoon J, Paik HY, Song Y.	High carbohydrate intake was inversely associated with high-density lipoprotein cholesterol among Korean adults.	Nutr Res. 2012 Feb;32(2):100-6. doi: 10.1016/j.nutres.2011.12.013.	2012	English
125	Chung W, Lim S, Lee S.	Why is high-risk drinking more prevalent among men than women? Evidence from South Korea.	BMC Public Health. 2012 Feb 6;12:101. doi: 10.1186/1471-2458-12-101.	2012	English
126	Myong JP, Kim HR, Jung-Choi K, Baker D, Choi B.	Disparities of metabolic syndrome prevalence by age, gender and occupation among Korean adult workers.	Ind Health. 2012;50(2):115-22. Epub 2012 Feb 1.	2012	English
127	Park HN, Sinn DH, Gwak GY, Kim JE, Rhee SY, Eo SJ, Kim YJ, Choi MS, Lee JH, Koh KC, Paik SW, Yoo BC.	Upper normal threshold of serum alanine aminotransferase in identifying individuals at risk for chronic liver disease.	Liver Int. 2012 Jul;32(6):937-44. doi: 10.1111/j.1478-3231.2011.02749.x. Epub 2012 Jan 20.	2012	English
128	Moon JS.	Secular trends of body sizes in Korean children and adolescents: from 1965 to 2010.	Korean J Pediatr. 2011 Nov;54(11):436-42. doi: 10.3345/kjp.2011.54.11.436. Epub 2011 Nov 30.	2011	English
129	Yoo EG, Park SS, Oh SW, Nam GB, Park MJ.	Strong parent-offspring association of metabolic syndrome in Korean families.	Diabetes Care. 2012 Feb;35(2):293-5. doi: 10.2337/dc11-1283. Epub 2011 Dec 30.	2012	English
130	Kim K.	Blood cadmium concentration and lipid profile in Korean adults.	Environ Res. 2012 Jan;112:225-9. doi: 10.1016/j.envres.2011.12.008. Epub 2011 Dec 28.	2012	English
131	Cho GJ, Shin JH, Yi KW, Park HT, Kim T, Hur JY, Kim SH.	Adolescent pregnancy is associated with osteoporosis in postmenopausal women.	Menopause. 2012 Apr;19(4):456-60. doi: 10.1097/gme.0b013e3182337150.	2012	English
132	Kim HC, Kim DJ.	Causes of different estimates of the prevalence of metabolic syndrome in Korea.	Korean J Intern Med. 2011 Dec;26(4):440-8. doi: 10.3904/kjim.2011.26.4.440. Epub 2011 Nov 28.	2011	English
133	Cho GJ, Park HT, Shin JH, Hur JY, Kim SH, Lee KW, Kim T.	The relationship between blood mercury level and osteoporosis in postmenopausal women.	Menopause. 2012 May;19(5):576-81. doi: 10.1097/gme.0b013e3182377294.	2012	English
134	Lee MH, So ES.	Impact of hypertension-related comorbidity on health-related quality of life: a population-based survey in South Korea.	Asia Pac J Public Health. 2012 Sep;24(5):753-63. doi: 10.1177/1010539511431822. Epub 2011 Dec 20.	2012	English
135	Kwon KS, Bang H, Bomback AS, Koh DH, Yum JH, Lee JH, Lee S, Park SK, Yoo KY, Park SK, Chang SH, Lim HS, Choi JM, Kshirsagar AV.	A simple prediction score for kidney disease in the Korean population.	Nephrology (Carlton). 2012 Mar;17(3):278-84. doi: 10.1111/j.1440-1797.2011.01552.x.	2012	English
136	Kang JH, Jeong BG, Cho YG, Song HR, Kim KA.	Socioeconomic costs of overweight and obesity in Korean adults.	J Korean Med Sci. 2011 Dec;26(12):1533-40. doi: 10.3346/jkms.2011.26.12.1533. Epub 2011 Nov 29.	2011	English
137	Park J, Lee JS, Jang YA, Chung HR, Kim J.	A comparison of food and nutrient intake between instant noodle consumers and non-instant noodle consumers in Korean adults.	Nutr Res Pract. 2011 Oct;5(5):443-9. doi: 10.4162/nrp.2011.5.5.443. Epub 2011 Oct 28.	2011	English
138	Rhee SY, Chon S, Kwon MK, Park IeB, Ahn KJ, Kim IJ, Kim SH, Lee HW, Koh KS, Kim DM, Baik SH, Lee KW, Nam MS, Park YS, Woo JT, Kim YS.	Prevalence of chronic complications in korean patients with type 2 diabetes mellitus based on the korean national diabetes program.	Diabetes Metab J. 2011 Oct;35(5):504-12. doi: 10.4093/dmj.2011.35.5.504. Epub 2011 Oct 31.	2011	English
139	Kim J, Lee Y.	Frequency of dairy consumption and functional disability in older persons.	J Nutr Health Aging. 2011 Nov;15(9):795-800.	2011	English
140	Kim HI, Kim K, Lee JE.	Evaluating adherence to recommended diets among cancer patients.	Support Care Cancer. 2012 Sep;20(9):2041-52. doi: 10.1007/s00520-011-1313-7. Epub 2011 Nov 12.	2012	English
141	Kim SK, Kang HS, Kim CS, Kim YT.	The prevalence of anemia and iron depletion in the population aged 10 years or older.	Korean J Hematol. 2011 Sep;46(3):196-9. doi: 10.5045/kjh.2011.46.3.196. Epub 2011 Sep 30.	2011	English
142	Ryoo E.	Adolescent nutrition: what do pediatricians do?	Korean J Pediatr. 2011 Jul;54(7):287-91. doi: 10.3345/kjp.2011.54.7.287. Epub 2011 Jul 31.	2011	English
143	Jung-Choi KH, Khang YH, Cho HJ.	Hidden female smokers in Asia: a comparison of self-reported with cotinine-verified smoking prevalence rates in representative national data from an Asian population.	Tob Control. 2012 Nov;21(6):536-42. doi: 10.1136/tobaccocontrol-2011-050012. Epub 2011 Oct 4.	2012	English
144	Hong E, Ahn BC.	Income-related health inequalities across regions in Korea.	Int J Equity Health. 2011 Oct 3;10:41. doi: 10.1186/1475-9276-10-41.	2011	English
145	Kang JM, Shin DW, Kwon YM, Park SM, Park MS, Park JH, Son KY, Cho BL.	Stomach cancer screening and preventive behaviors in relatives of gastric cancer patients.	World J Gastroenterol. 2011 Aug 14;17(30):3518-25. doi: 10.3748/wjg.v17.i30.3518.	2011	English
146	Lim JH, Lee YS, Chang HC, Moon MK, Song Y.	Association between dietary patterns and blood lipid profiles in Korean adults with type 2 diabetes.	J Korean Med Sci. 2011 Sep;26(9):1201-8. doi: 10.3346/jkms.2011.26.9.1201. Epub 2011 Sep 1.	2011	English
147	Park H, Kim K.	Relationship between alcohol consumption and serum lipid levels in elderly Korean men.	Arch Gerontol Geriatr. 2012 Sep-Oct;55(2):226-30. doi: 10.1016/j.archger.2011.08.014. Epub 2011 Sep 16.	2012	English
148	Paek KW, Chun KH.	Moderating effects of interactions between dietary intake and socioeconomic status on the prevalence of metabolic syndrome.	Ann Epidemiol. 2011 Dec;21(12):877-83. doi: 10.1016/j.annepidem.2011.07.006. Epub 2011 Sep 1.	2011	English
149	Choi MK, Kim TY, Yoon JS.	Does frequent eating out cause undesirable food choices? Association of food away from home with food consumption frequencies and obesity among Korean housewives.	Ecol Food Nutr. 2011 May-Jun;50(3):263-80. doi: 10.1080/03670244.2011.568909.	2011	English
150	Hwangbo Y, Weaver VM, Tellez-Plaza M, Guallar E, Lee BK, Navas-Acien A.	Blood cadmium and estimated glomerular filtration rate in Korean adults.	Environ Health Perspect. 2011 Dec;119(12):1800-5. doi: 10.1289/ehp.1003054. Epub 2011 Aug 11.	2011	English
151	Song JI, Shin DW, Choi JY, Kang J, Baek YJ, Mo HN, Seo MJ, Hwang YH, Lim YK, Lee OK.	Quality of life and mental health in the bereaved family members of patients with terminal cancer.	Psychooncology. 2012 Nov;21(11):1158-1166. doi: 10.1002/pon.2027. Epub 2011 Aug 7.	2012	English
152	Park B, Shin A, Park SK, Ko KP, Ma SH, Lee EH, Gwack J, Jung EJ, Cho LY, Yang JJ, Yoo KY.	Ecological study for refrigerator use, salt, vegetable, and fruit intakes, and gastric cancer.	Cancer Causes Control. 2011 Nov;22(11):1497-502. doi: 10.1007/s10552-011-9823-7. Epub 2011 Jul 30.	2011	English
153	Kim J, Jo I.	Grains, vegetables, and fish dietary pattern is inversely associated with the risk of metabolic syndrome in South korean adults.	J Am Diet Assoc. 2011 Aug;111(8):1141-9. doi: 10.1016/j.jada.2011.05.001.	2011	English
154	Kim SJ, Lee J, Nam CM, Lee SY.	Impact of obesity on metabolic syndrome among adolescents as compared with adults in Korea.	Yonsei Med J. 2011 Sep;52(5):746-52. doi: 10.3349/ymj.2011.52.5.746.	2011	English
155	Khang YH, Lynch JW.	Exploring determinants of secular decreases in childhood blood pressure and hypertension.	Circulation. 2011 Jul 26;124(4):397-405. doi: 10.1161/CIRCULATIONAHA.110.014399. Epub 2011 Jul 5.	2011	English
156	Kwon YE, Ha JE, Paik DI, Jin BH, Bae KH.	The relationship between periodontitis and metabolic syndrome among a Korean nationally representative sample of adults.	J Clin Periodontol. 2011 Sep;38(9):781-6. doi: 10.1111/j.1600-051X.2011.01756.x. Epub 2011 Jul 3.	2011	English
157	Cho GJ, Shin JH, Yi KW, Park HT, Kim T, Hur JY, Kim SH.	Serum ferritin levels are associated with metabolic syndrome in postmenopausal women but not in premenopausal women.	Menopause. 2011 Oct;18(10):1120-4. doi: 10.1097/gme.0b013e318217e172.	2011	English
158	Kim J, Chu SK, Kim K, Moon JR.	Alcohol use behaviors and risk of metabolic syndrome in South Korean middle-aged men.	BMC Public Health. 2011 Jun 22;11:489. doi: 10.1186/1471-2458-11-489.	2011	English
159	Kim YS, Kim NH, Seong SY, Kim KR, Lee GB, Kim KS.	Prevalence and risk factors of chronic rhinosinusitis in Korea.	Am J Rhinol Allergy. 2011 May-Jun;25(3):117-21. doi: 10.2500/ajra.2011.25.3630.	2011	English
160	Cho YA, Kim J.	Association between alcohol consumption and colorectal carcinogenesis: an ecological study in Korea.	Asian Pac J Cancer Prev. 2011;12(3):761-4.	2011	English
161	Kim J, Lee Y, Lee SY.	Legumes and soy products consumption and functional disability in older women.	Maturitas. 2011 Jul;69(3):268-72. doi: 10.1016/j.maturitas.2011.03.021. Epub 2011 May 8.	2011	English
162	Jung YM, Lee H.	[Chronic obstructive pulmonary disease in Korea: prevalence, risk factors, and quality of life].	J Korean Acad Nurs. 2011 Apr;41(2):149-56. doi: 10.4040/jkan.2011.41.2.149. Korean.	2011	Korean
163	You MA, Son YJ.	Prevalence of metabolic syndrome and associated risk factors among Korean adolescents: analysis from the Korean national survey.	Asia Pac J Public Health. 2012 May;24(3):464-71. doi: 10.1177/1010539511406105. Epub 2011 Apr 28.	2012	English
164	Lee NY, Kim SH, Jung DC, Kim EY, Yu HY, Sung KH, Kang UG, Ahn YM, Kim YS.	The prevalence of metabolic syndrome in Korean patients with schizophrenia receiving a monotherapy with aripiprazole, olanzapine or risperidone.	Prog Neuropsychopharmacol Biol Psychiatry. 2011 Jul 1;35(5):1273-8. doi: 10.1016/j.pnpbp.2011.03.022. Epub 2011 Apr 14.	2011	English
165	Kim IH.	Age and gender differences in the relation of chronic diseases to activity of daily living (ADL) disability for elderly South Koreans: based on representative data.	J Prev Med Public Health. 2011 Jan;44(1):32-40. doi: 10.3961/jpmph.2011.44.1.32.	2011	English
166	Song JI, Shin DW, Choi JY, Kang J, Baik YJ, Mo H, Park MH, Choi SE, Kwak JH, Kim EJ.	Quality of life and mental health in family caregivers of patients with terminal cancer.	Support Care Cancer. 2011 Oct;19(10):1519-26. doi: 10.1007/s00520-010-0977-8. Epub 2011 Apr 10.	2011	English
167	Chin YR, Lee HY, So ES.	Suicidal ideation and associated factors by sex in Korean adults: a population-based cross-sectional survey.	Int J Public Health. 2011 Aug;56(4):429-39. doi: 10.1007/s00038-011-0245-9. Epub 2011 Mar 23.	2011	English
168	Hong J, Knapp M, McGuire A.	Income-related inequalities in the prevalence of depression and suicidal behaviour: a 10-year trend following economic crisis.	World Psychiatry. 2011 Feb;10(1):40-4.	2011	English
169	Hwang IC, Kim KK, Jee SH, Kang HC.	A comparison of predictability of cardiovascular events between each metabolic component in patients with metabolic syndrome based on the revised National Cholesterol Education Program criteria.	Yonsei Med J. 2011 Mar;52(2):220-6. doi: 10.3349/ymj.2011.52.2.220.	2011	English
170	Lee SW, Kim YS, Kim DS, Oh YM, Lee SD.	The risk of obstructive lung disease by previous pulmonary tuberculosis in a country with intermediate burden of tuberculosis.	J Korean Med Sci. 2011 Feb;26(2):268-73. doi: 10.3346/jkms.2011.26.2.268. Epub 2011 Jan 24.	2011	English
171	Lee J, Smith JP.	The effect of health promotion on diagnosis and management of diabetes.	J Epidemiol Community Health. 2012 Apr;66(4):366-71. doi: 10.1136/jech.2009.087304. Epub 2011 Jan 30.	2012	English
172	Lee WJ, Cha ES, Moon EK.	Disease prevalence and mortality among agricultural workers in Korea.	J Korean Med Sci. 2010 Dec;25(Suppl):S112-8. doi: 10.3346/jkms.2010.25.S.S112. Epub 2010 Dec 15. Review.	2010	English
173	Song Y, Joung H.	A traditional Korean dietary pattern and metabolic syndrome abnormalities.	Nutr Metab Cardiovasc Dis. 2012 May;22(5):456-62. doi: 10.1016/j.numecd.2010.09.002. Epub 2011 Jan 6.	2012	English
174	Lim HH, Kang MJ, Yun IS, Lee YA, Shin CH, Yang SW.	Prevalence and risk factors of the metabolic syndrome in young adults with childhood-onset hypopituitary growth hormone deficiency.	Korean J Pediatr. 2010 Oct;53(10):892-7. doi: 10.3345/kjp.2010.53.10.892. Epub 2010 Oct 31.	2010	English
175	Jung SH, Ryu JI, Jung DB.	Association of total tooth loss with socio-behavioural health indicators in Korean elderly.	J Oral Rehabil. 2011 Jul;38(7):517-24. doi: 10.1111/j.1365-2842.2010.02178.x. Epub 2010 Dec 1.	2011	English
176	Park MK, Kim DW, Kim J, Park S, Joung H, Song WO, Paik HY.	Development of a dish-based, semi-quantitative FFQ for the Korean diet and cancer research using a database approach.	Br J Nutr. 2011 Apr;105(7):1065-72. doi: 10.1017/S0007114510004599. Epub 2010 Nov 24. Erratum in: Br J Nutr. 2012 Apr;107(8):1244.	2011	English
177	Sohn YJ, Sohn HS, Kwon JW.	Gender differences among middle-aged Koreans for health-related quality of life related to metabolic syndrome.	Qual Life Res. 2011 May;20(4):583-92. doi: 10.1007/s11136-010-9789-z. Epub 2010 Nov 10.	2011	English
178	Khang YH, Kim HR, Cho SJ.	Relationships of suicide ideation with cause-specific mortality in a longitudinal study of South Koreans.	Suicide Life Threat Behav. 2010 Oct;40(5):465-75. doi: 10.1521/suli.2010.40.5.465.	2010	English
179	Khang YH, Cho SI, Kim HR.	Risks for cardiovascular disease, stroke, ischaemic heart disease, and diabetes mellitus associated with the metabolic syndrome using the new harmonised definition: findings from nationally representative longitudinal data from an Asian population.	Atherosclerosis. 2010 Dec;213(2):579-85. doi: 10.1016/j.atherosclerosis.2010.09.009. Epub 2010 Sep 18.	2010	English
180	Khang YH, Park MJ.	Trends in obesity among Korean children using four different criteria.	Int J Pediatr Obes. 2011 Aug;6(3-4):206-14. doi: 10.3109/17477166.2010.490270. Epub 2010 Sep 30.	2011	English
181	Paek KW, Chun KH.	Sex difference of type 2 diabetes affected by abdominal obesity versus overall obesity.	Yonsei Med J. 2010 Nov;51(6):850-6. doi: 10.3349/ymj.2010.51.6.850.	2010	English
182	Lee SK.	Should waist circumference be used to identify metabolic disorders than BMI in South Korea?	Eur J Clin Nutr. 2010 Nov;64(11):1373-6. doi: 10.1038/ejcn.2010.175. Epub 2010 Sep 1.	2010	English
183	Kwon Y, Oh S, Park S, Park Y.	Association between household income and overweight of Korean and American children: trends and differences.	Nutr Res. 2010 Jul;30(7):470-6. doi: 10.1016/j.nutres.2010.06.015.	2010	English
184	Kim J, Jo I.	Age-dependent association between sleep duration and hypertension in the adult Korean population.	Am J Hypertens. 2010 Dec;23(12):1286-91. doi: 10.1038/ajh.2010.166. Epub 2010 Aug 12.	2010	English
185	Park EJ, Kim H, Kawachi I, Kim IH, Cho SI.	Area deprivation, individual socioeconomic position and smoking among women in South Korea.	Tob Control. 2010 Oct;19(5):383-90. doi: 10.1136/tc.2009.032763. Epub 2010 Jul 30.	2010	English
186	Kang EJ, Ko SK.	A catalogue of EQ-5D utility weights for chronic diseases among noninstitutionalized community residents in Korea.	Value Health. 2009 Nov-Dec;12 Suppl 3:S114-7. doi: 10.1111/j.1524-4733.2009.00642.x.	2009	English
187	Lee NY, Kim SH, Cho B, Lee YJ, Chang JS, Kang UG, Kim YS, Ahn YM.	Patients taking medications for bipolar disorder are more prone to metabolic syndrome than Korea's general population.	Prog Neuropsychopharmacol Biol Psychiatry. 2010 Oct 1;34(7):1243-9. doi: 10.1016/j.pnpbp.2010.06.029. Epub 2010 Jul 3.	2010	English
188	Ahn HJ, Han KA, Kwon HR, Koo BK, Kim HJ, Park KS, Min KW.	Small Rice Bowl-Based Meal Plan versus Food Exchange-Based Meal Plan for Weight, Glucose and Lipid Control in Obese Type 2 Diabetic Patients.	Korean Diabetes J. 2010 Apr;34(2):86-94. doi: 10.4093/kdj.2010.34.2.86. Epub 2010 Apr 30.	2010	English
189	Hong S, Choi Y, Lee HJ, Kim SH, Oe Y, Lee SY, Nam M, Kim YS.	Development and validation of a semi-quantitative food frequency questionnaire to assess diets of korean type 2 diabetic patients.	Korean Diabetes J. 2010 Feb;34(1):32-9. doi: 10.4093/kdj.2010.34.1.32. Epub 2010 Feb 28.	2010	English
190	Oh EG, Kim SH, Kim BH, Park MS, Kim SK, Kim YS.	Health behaviour and quality of life in Korean adults with respiratory disease: National Health Survey, 2005.	Int J Tuberc Lung Dis. 2010 Jun;14(6):772-8.	2010	English
191	Yang SJ, Jung D, Choi AS.	Prediction model of blood pressure control in community-dwelling hypertensive adults in Korea.	Nurs Health Sci. 2010 Mar;12(1):105-12. doi: 10.1111/j.1442-2018.2009.00501.x.	2010	English
192	Park J, Lee JS, Kim J.	Relationship between dietary sodium, potassium, and calcium, anthropometric indexes, and blood pressure in young and middle aged Korean adults.	Nutr Res Pract. 2010 Apr;4(2):155-62. doi: 10.4162/nrp.2010.4.2.155. Epub 2010 Apr 29.	2010	English
193	Lee K.	Cardiovascular risk prevalence, awareness, treatment, and control from 1998 to 2007 in Koreans.	Asia Pac J Clin Nutr. 2010;19(2):261-5.	2010	English
194	Son KY, Park SM, Lee CH, Choi GJ, Lee D, Jo S, Lee SH, Cho B.	Behavioral risk factors and use of preventive screening services among spousal caregivers of cancer patients.	Support Care Cancer. 2011 Jul;19(7):919-27. doi: 10.1007/s00520-010-0889-7. Epub 2010 May 6.	2011	English
195	Kim HJ, Ruger JP.	Socioeconomic disparities in behavioral risk factors and health outcomes by gender in the Republic of Korea.	BMC Public Health. 2010 Apr 15;10:195. doi: 10.1186/1471-2458-10-195.	2010	English
196	Jang SN, Kim DH.	Trends in the health status of older Koreans.	J Am Geriatr Soc. 2010 Mar;58(3):592-8. doi: 10.1111/j.1532-5415.2010.02744.x.	2010	English
197	Lee S, Chun K, Lee S, Kim D.	Does abdominal obesity accelerate the effect of hypertriglyceridemia on impaired fasting glucose?	Yonsei Med J. 2010 May;51(3):360-6. doi: 10.3349/ymj.2010.51.3.360.	2010	English
198	Chung W, Lim S, Lee S.	Factors influencing gender differences in smoking and their separate contributions: evidence from South Korea.	Soc Sci Med. 2010 Jun;70(12):1966-73. doi: 10.1016/j.socscimed.2010.02.025. Epub 2010 Mar 16.	2010	English
199	Kim NS, Lee BK.	National estimates of blood lead, cadmium, and mercury levels in the Korean general adult population.	Int Arch Occup Environ Health. 2011 Jan;84(1):53-63. doi: 10.1007/s00420-010-0522-6. Epub 2010 Mar 3. Erratum in: Int Arch Occup Environ Health. 2011 Jan;84(1):65.	2011	English
200	Lee K.	Sociodemographic status and self-reported BMI-related morbidity in Koreans.	Yonsei Med J. 2010 Mar;51(2):171-7. doi: 10.3349/ymj.2010.51.2.171. Epub 2010 Feb 12.	2010	English
201	Kang K, Sung J, Kim CY.	[High risk groups in health behavior defined by clustering of smoking, alcohol, and exercise habits: National Heath and Nutrition Examination Survey].	J Prev Med Public Health. 2010 Jan;43(1):73-83. doi: 10.3961/jpmph.2010.43.1.73. Korean.	2010	English
202	Kim M, Chung W, Lim S, Yoon S, Lee J, Kim E, Ko L.	[Socioeconomic inequity in self-rated health status and contribution of health behavioral factors in Korea].	J Prev Med Public Health. 2010 Jan;43(1):50-61. doi: 10.3961/jpmph.2010.43.1.50. Korean.	2010	Korean
203	Kim MH, Jung-Choi K, Jun HJ, Kawachi I.	Socioeconomic inequalities in suicidal ideation, parasuicides, and completed suicides in South Korea.	Soc Sci Med. 2010 Apr;70(8):1254-61. doi: 10.1016/j.socscimed.2010.01.004. Epub 2010 Feb 12.	2010	English
204	Khang YH, Kim HR.	Self-rated health and mortality: gender- and age-specific contributions of explanatory factors in South Korea.	Int J Public Health. 2010 Aug;55(4):279-89. doi: 10.1007/s00038-010-0121-z. Epub 2010 Feb 9.	2010	English
205	Kang HY, Ko SK, Liew D.	Results of a Markov model analysis to assess the cost-effectiveness of statin therapy for the primary prevention of cardiovascular disease in Korea: the Korean Individual-Microsimulation Model for Cardiovascular Health Interventions.	Clin Ther. 2009 Dec;31(12):2919-30; discussion 2916-8. doi: 10.1016/j.clinthera.2009.12.013.	2009	English
206	Kim CI, Lee Y, Kim BH, Lee HS, Jang YA.	Development of supplemental nutrition care program for women, infants and children in Korea: NutriPlus.	Nutr Res Pract. 2009 Fall;3(3):171-9. doi: 10.4162/nrp.2009.3.3.171. Epub 2009 Sep 30.	2009	English
207	Khang YH, Kim HR.	Gender differences in self-rated health and mortality association: role of pain-inducing musculoskeletal disorders.	J Womens Health (Larchmt). 2010 Jan;19(1):109-16. doi: 10.1089/jwh.2009.1413.	2010	English
208	Han H, Kwon H.	Estimated dietary intake of thiocyanate from Brassicaceae family in Korean diet.	J Toxicol Environ Health A. 2009;72(21-22):1380-7. doi: 10.1080/15287390903212709.	2009	English
209	Park J, Hilmers DC, Mendoza JA, Stuff JE, Liu Y, Nicklas TA.	Prevalence of metabolic syndrome and obesity in adolescents aged 12 to 19 years: comparison between the United States and Korea.	J Korean Med Sci. 2010 Jan;25(1):75-82. doi: 10.3346/jkms.2010.25.1.75. Epub 2009 Dec 26.	2010	English
210	Sohn HS, Suh DC, Jang E, Kwon JW.	Economic evaluation of childhood 7-valent pneumococcal conjugate vaccination in Korea.	J Manag Care Pharm. 2010 Jan-Feb;16(1):32-45.	2010	English
211	Ahn BC, Engelhardt K, Joung H.	Income-related health inequalities in Korea.	Asia Pac J Public Health. 2010 Jan;22(1):32-41. doi: 10.1177/1010539509351184.	2010	English
212	Kim K, Hong SA, Kim MK.	Trends in nutritional inequality by educational level: a case of South Korea.	Nutrition. 2010 Jul-Aug;26(7-8):791-8. doi: 10.1016/j.nut.2009.07.011. Epub 2009 Dec 5.	2010	English
213	Jeong SH, Yim HW, Yoon SH, Jee YM, Bae SH, Lee WC.	Changes in the intrafamilial transmission of hepatitis B virus after introduction of a hepatitis B vaccination programme in Korea.	Epidemiol Infect. 2010 Aug;138(8):1090-5. doi: 10.1017/S0950268809991324. Epub 2009 Dec 2.	2010	English
214	Liew D, Park HJ, Ko SK.	Results of a Markov model analysis to assess the cost-effectiveness of a single tablet of fixed-dose amlodipine and atorvastatin for the primary prevention of cardiovascular disease in Korea.	Clin Ther. 2009 Oct;31(10):2189-203; discussion 2150-1. doi: 10.1016/j.clinthera.2009.10.015.	2009	English
215	Kim J, Jo I.	Relationship between body mass index and alanine aminotransferase concentration in non-diabetic Korean adults.	Eur J Clin Nutr. 2010 Feb;64(2):169-75. doi: 10.1038/ejcn.2009.131. Epub 2009 Nov 11.	2010	English
216	Ham OK, Yang SJ.	Lifestyle factors associated with blood pressure control among those taking antihypertensive medication.	Asia Pac J Public Health. 2011 Jul;23(4):485-95. doi: 10.1177/1010539509347941. Epub 2009 Oct 12.	2011	English
217	Song Y, Park MJ, Paik HY, Joung H.	Secular trends in dietary patterns and obesity-related risk factors in Korean adolescents aged 10-19 years.	Int J Obes (Lond). 2010 Jan;34(1):48-56. doi: 10.1038/ijo.2009.203. Epub 2009 Oct 13.	2010	English
218	Lim S, Chung W, Kim H, Lee S.	The influence of housing tenure and marital status on smoking in South Korea.	Health Policy. 2010 Feb;94(2):101-10. doi: 10.1016/j.healthpol.2009.08.013. Epub 2009 Sep 23.	2010	English
219	Baik I.	Optimal cutoff points of waist circumference for the criteria of abdominal obesity: comparison with the criteria of the International Diabetes Federation.	Circ J. 2009 Nov;73(11):2068-75. Epub 2009 Aug 28.	2009	English
220	Lee K.	Metabolically obese but normal weight (MONW) and metabolically healthy but obese (MHO) phenotypes in Koreans: characteristics and health behaviors.	Asia Pac J Clin Nutr. 2009;18(2):280-4.	2009	English
221	Kwon YM, Lim HT, Lee K, Cho BL, Park MS, Son KY, Park SM.	Factors associated with use of gastric cancer screening services in Korea.	World J Gastroenterol. 2009 Aug 7;15(29):3653-9.	2009	English
222	Park SH, Choi SJ, Lee KS, Park HY.	Waist circumference and waist-to-height ratio as predictors of cardiovascular disease risk in Korean adults.	Circ J. 2009 Sep;73(9):1643-50. Epub 2009 Jul 29.	2009	English
223	Cha ES, Kong KA, Moon EK, Lee WJ.	Prevalence and changes in chronic diseases among South Korean farmers: 1998 to 2005.	BMC Public Health. 2009 Jul 29;9:268. doi: 10.1186/1471-2458-9-268.	2009	English
224	Yoon YS, Park HS, Yun KE, Kim SB.	Obesity and metabolic syndrome-related chronic kidney disease in nondiabetic, nonhypertensive adults.	Metabolism. 2009 Dec;58(12):1737-42. doi: 10.1016/j.metabol.2009.05.029. Epub 2009 Jul 16.	2009	English
225	Park MJ, Boston BA, Oh M, Jee SH.	Prevalence and trends of metabolic syndrome among Korean adolescents: from the Korean NHANES survey, 1998-2005.	J Pediatr. 2009 Oct;155(4):529-34. doi: 10.1016/j.jpeds.2009.03.063. Epub 2009 Jun 24.	2009	English
226	Jeon GS, Jang SN, Rhee SJ.	[The impact of socioeconomic factors on the gender differences of disability and subjective health among elderly Koreans].	J Prev Med Public Health. 2009 May;42(3):199-207. doi: 10.3961/jpmph.2009.42.3.199. Korean.	2009	Korean
227	Kwon S.	Association between abdominal obesity and cardiovascular risk factors in normal-weight Korean women.	Health Care Women Int. 2009 May;30(5):447-52. doi: 10.1080/07399330802662093.	2009	English
228	Khang YH, Lynch JW, Yang S, Harper S, Yun SC, Jung-Choi K, Kim HR.	The contribution of material, psychosocial, and behavioral factors in explaining educational and occupational mortality inequalities in a nationally representative sample of South Koreans: relative and absolute perspectives.	Soc Sci Med. 2009 Mar;68(5):858-66. doi: 10.1016/j.socscimed.2008.12.003. Epub 2009 Jan 2.	2009	English
229	Jhun HJ, Kim BG, Park JT, Kim SY, Koo BM, Kim JK.	Biological profiles of Korean atomic bomb survivors in residence at Daegu and Kyungbuk, Republic of Korea.	J Korean Med Sci. 2008 Dec;23(6):1090-3. doi: 10.3346/jkms.2008.23.6.1090. Epub 2008 Dec 26.	2008	English
230	Moon HK, Kim CY, Lee SW.	Exploratory correlations of dietary nutrients with prostate cancer mortality using over two decades of observations in Korea.	Mol Nutr Food Res. 2009 Feb;53(2):185-90. doi: 10.1002/mnfr.200800178.	2009	English
231	Kil SR, Lee SI, Yun SC, An HM, Jo MW.	[The decline of health-related quality of life associated with some diseases in Korean adults].	J Prev Med Public Health. 2008 Nov;41(6):434-41. doi: 10.3961/jpmph.2008.41.6.434. Korean.	2008	Korean
232	Jhun HJ, Lee SY, Yim SH, Kim MJ, Park KK, Cho SI.	Metabolic syndrome in carbon disulfide-poisoned subjects in Korea: does chemical poisoning induce metabolic syndrome?	Int Arch Occup Environ Health. 2009 Jul;82(7):827-32. doi: 10.1007/s00420-008-0363-8. Epub 2008 Oct 25.	2009	English
233	Eum KD, Lee MS, Paek D.	Cadmium in blood and hypertension.	Sci Total Environ. 2008 Dec 15;407(1):147-53. doi: 10.1016/j.scitotenv.2008.08.037. Epub 2008 Oct 8.	2008	English
234	Park J, Mendoza JA, O'Neil CE, Hilmers DC, Liu Y, Nicklas TA.	A comparison of the prevalence of the metabolic syndrome in the United States (US) and Korea in young adults aged 20 to 39 years.	Asia Pac J Clin Nutr. 2008;17(3):471-82.	2008	English
235	Kim YO, Kim MK, Lee SA, Yoon YM, Sasaki S.	A study testing the usefulness of a dish-based food-frequency questionnaire developed for epidemiological studies in Korea.	Br J Nutr. 2009 Apr;101(8):1218-27. doi: 10.1017/S0007114508061497. Epub 2008 Sep 12.	2009	English
236	Seo SJ, Lee HY, Lee SW.	The prevalence of the metabolic syndrome in Korean children and adolescents: comparisons of the criteria of Cook et al., Cruz and Goran, and ferranti et al.	Yonsei Med J. 2008 Aug 30;49(4):563-72. doi: 10.3349/ymj.2008.49.4.563.	2008	English
237	Kim IH, Khang YH, Muntaner C, Chun H, Cho SI.	Gender, precarious work, and chronic diseases in South Korea.	Am J Ind Med. 2008 Oct;51(10):748-57. doi: 10.1002/ajim.20626.	2008	English
238	Chun H, Khang YH, Kim IH, Cho SI.	Explaining gender differences in ill-health in South Korea: the roles of socio-structural, psychosocial, and behavioral factors.	Soc Sci Med. 2008 Sep;67(6):988-1001. doi: 10.1016/j.socscimed.2008.05.034. Epub 2008 Jul 14.	2008	English
239	Shin H, Kim D.	[Health inequality measurement in Korea using EuroQol-5 Dimension valuation weights].	J Prev Med Public Health. 2008 May;41(3):165-72. Korean.	2008	Korean
240	Kim WY, Kim JE, Choi YJ, Huh KB.	Nutritional risk and metabolic syndrome in Korean type 2 diabetes mellitus.	Asia Pac J Clin Nutr. 2008;17 Suppl 1:47-51. Review.	2008	English
241	Lim S, Jang HC, Park KS, Lee HK, Chung HR, Joung HJ, Cho SI.	Changes in metabolic syndrome of Korean children and adolescents in the period 1998 to 2001.	J Endocrinol Invest. 2008 Apr;31(4):327-33.	2008	English
242	Jang SN, Cho SI, Hwang SS, Jung-Choi K, Im SY, Lee JA, Kim MK.	[Trend of socioeconomic inequality in participation in cervical cancer screening among Korean women].	J Prev Med Public Health. 2007 Nov;40(6):505-11. Korean.	2007	Korean
243	Park HS, Park CY, Oh SW, Yoo HJ.	Prevalence of obesity and metabolic syndrome in Korean adults.	Obes Rev. 2008 Mar;9(2):104-7. Epub 2007 Nov 6.	2008	English
244	Khang YH, Kim HR, Lynch JW.	Consistency between education reported in health survey and recorded in death certificate.	BMC Public Health. 2007 Oct 18;7:294.	2007	English
245	Chun H, Kim IH.	[Socioeconomic inequalities in preventive services among the elderly: results from medical checkup, cancer check, and BP check].	J Prev Med Public Health. 2007 Sep;40(5):404-10. Korean.	2007	Korean
246	Jeon GS, Jang SN, Rhee SJ, Kawachi I, Cho SI.	Gender differences in correlates of mental health among elderly Koreans.	J Gerontol B Psychol Sci Soc Sci. 2007 Sep;62(5):S323-9.	2007	English
247	Paek KW, Chun KH, Cho JP.	Risk factors influencing the occurrence of injuries in koreans requiring hospitalization.	Yonsei Med J. 2007 Apr 30;48(2):164-70.	2007	English
248	Ruger JP, Kim HJ.	Out-of-pocket healthcare spending by the poor and chronically ill in the Republic of Korea.	Am J Public Health. 2007 May;97(5):804-11. Epub 2007 Mar 29.	2007	English
249	Park MJ, Yun KE, Lee GE, Cho HJ, Park HS.	A cross-sectional study of socioeconomic status and the metabolic syndrome in Korean adults.	Ann Epidemiol. 2007 Apr;17(4):320-6. Epub 2007 Feb 14.	2007	English
250	Lee S, Ahn HS.	Comparison of major dish item and food group consumption between normal and obese Korean children: application to development of a brief food frequency questionnaire for obesity-related eating behaviors.	Nutr Res Pract. 2007 Winter;1(4):313-20. doi: 10.4162/nrp.2007.1.4.313. Epub 2007 Dec 31.	2007	English
251	Surh J, Kim MJ, Koh E, Kim YK, Kwon H.	Estimated intakes of isoflavones and coumestrol in Korean population.	Int J Food Sci Nutr. 2006 Aug-Sep;57(5-6):325-44.	2006	English
252	Kim HM, Kim DJ, Jung IH, Park C, Park J.	Prevalence of the metabolic syndrome among Korean adults using the new International Diabetes Federation definition and the new abdominal obesity criteria for the Korean people.	Diabetes Res Clin Pract. 2007 Jul;77(1):99-106. Epub 2006 Nov 21.	2007	English
253	Jhun HJ, Seo HG.	The stages of change in smoking cessation in a representative sample of Korean adult smokers.	J Korean Med Sci. 2006 Oct;21(5):843-8.	2006	English
254	Paek KW, Chun KH, Jin KN, Lee KS.	Do health behaviors moderate the effect of socioeconomic status on metabolic syndrome?	Ann Epidemiol. 2006 Oct;16(10):756-62. Epub 2006 Aug 8.	2006	English
255	Paek KW, Chun KH, Lee KW.	Relationship between metabolic syndrome and familial history of hypertension/stroke, diabetes, and cardiovascular disease.	J Korean Med Sci. 2006 Aug;21(4):701-8.	2006	English
256	Yoon YS, Lee ES, Park C, Lee S, Oh SW.	The new definition of metabolic syndrome by the international diabetes federation is less likely to identify metabolically abnormal but non-obese individuals than the definition by the revised national cholesterol education program: the Korea NHANES study.	Int J Obes (Lond). 2007 Mar;31(3):528-34. Epub 2006 Jul 25.	2007	English
257	Yoon YS, Oh SW, Park HS.	Socioeconomic status in relation to obesity and abdominal obesity in Korean adults: a focus on sex differences.	Obesity (Silver Spring). 2006 May;14(5):909-19.	2006	English
258	Kim SM, Han JH, Park HS.	Prevalence of low HDL-cholesterol levels and associated factors among Koreans.	Circ J. 2006 Jul;70(7):820-6.	2006	English
259	Khang YH, Kim HR.	[Socioeconomic mortality inequality in Korea: mortality follow-up of the 1998 National Health and Nutrition Examination Survey (NHANES) data].	J Prev Med Public Health. 2006 Mar;39(2):115-22. Korean.	2006	Korean
260	Paek KW, Hong YM.	[Health behavior factors affecting waist circumference as an indicator of abdominal obesity].	J Prev Med Public Health. 2006 Jan;39(1):59-66. Korean.	2006	Korean
261	Kim IH, Muntaner C, Khang YH, Paek D, Cho SI.	The relationship between nonstandard working and mental health in a representative sample of the South Korean population.	Soc Sci Med. 2006 Aug;63(3):566-74. Epub 2006 Mar 31.	2006	English
262	Kim HR, Khang YH.	[Reliability of education and occupational class: a comparison of health survey and death certificate data].	J Prev Med Public Health. 2005 Nov;38(4):443-8. Korean.	2005	Korean
263	Suh HJ, Chung MS, Cho YH, Kim JW, Kim DH, Han KW, Kim CJ.	Estimated daily intakes of butylated hydroxyanisole (BHA), butylated hydroxytoluene (BHT) and tert-butyl hydroquinone (TBHQ) antioxidants in Korea.	Food Addit Contam. 2005 Dec;22(12):1176-88.	2005	English
264	Kim IH, Paek DM, Cho SI.	[Does non-standard work affect health?].	J Prev Med Public Health. 2005 Aug;38(3):337-44. Korean.	2005	Korean
265	Park HS, Han JH, Choi KM, Kim SM.	Relation between elevated serum alanine aminotransferase and metabolic syndrome in Korean adolescents.	Am J Clin Nutr. 2005 Nov;82(5):1046-51.	2005	English
266	Surh J, Kwon H.	Estimation of daily exposure to 4-hydroxy-2-alkenals in Korean foods containing n-3 and n-6 polyunsaturated fatty acids.	Food Addit Contam. 2005 Aug;22(8):701-8.	2005	English
267	Kim DS, Kim YS, Jung KS, Chang JH, Lim CM, Lee JH, Uh ST, Shim JJ, Lew WJ; Korean Academy of Tuberculosis and Respiratory Diseases.	Prevalence of chronic obstructive pulmonary disease in Korea: a population-based spirometry survey.	Am J Respir Crit Care Med. 2005 Oct 1;172(7):842-7. Epub 2005 Jun 23.	2005	English
268	Kim J, Ko S, Yang B.	The effects of patient cost sharing on ambulatory utilization in South Korea.	Health Policy. 2005 Jun;72(3):293-300.	2005	English
269	Kim DM, Ahn CW, Nam SY.	Prevalence of obesity in Korea.	Obes Rev. 2005 May;6(2):117-21. Review.	2005	English
270	Khang YH, Kim HR.	Explaining socioeconomic inequality in mortality among South Koreans: an examination of multiple pathways in a nationally representative longitudinal study.	Int J Epidemiol. 2005 Jun;34(3):630-7. Epub 2005 Mar 3.	2005	English
271	Oh YM, Kim YS, Yoo SH, Kim SK, Kim DS.	Association between stress and asthma symptoms: a population-based study.	Respirology. 2004 Aug;9(3):363-8.	2004	English
272	Park HS, Oh SW, Cho SI, Choi WH, Kim YS.	The metabolic syndrome and associated lifestyle factors among South Korean adults.	Int J Epidemiol. 2004 Apr;33(2):328-36.	2004	English
273	Lee DH, Kim JH, Nam JJ, Kim HR, Shin HR.	Epidemiological findings of hepatitis B infection based on 1998 National Health and Nutrition Survey in Korea.	J Korean Med Sci. 2002 Aug;17(4):457-62.	2002	English
274	Lee YH, Kim DJ.	Diabetes Risk Score for Korean Adults.	J Korean Diabetes. 2013 Mar;14(1):6-10. Korean.	2013	Korean
275	Chung CW, Lee SJ.	Effects of Body Weight Control Behaviors on Bone Mineral Density in Korean Young Adult Women.	Korean J Women Health Nurs. 2013 Mar;19(1):57-65. Korean.	2013	Korean
276	Yu A, Yang YJ, Jeong S, Kim J, Kim YJ, Kwon O, Oh SY, Kim J.	Calcium Intakes in Korean and American Populations.	J Korean Diet Assoc. 2013 Feb;19(1):46-58. Korean.	2013	Korean
277	Kim JS, Yu JO, Kim MS.	Factors Contributing to the Intention to Quit Smoking in Community-dwelling Elderly Smokers.	J Korean Acad Community Health Nurs. 2012 Dec;23(4):358-365. Korean.	2012	Korean
278	Shim JW, Han SH.	Preventive Health Examination, Health Behavior, and Psychological Health in Visual Disabilities.	J Korean Ophthalmol Soc. 2012 Dec;53(12):1870-1878. Korean.	2012	Korean
279	Son JI, Chin SO, Woo JT; The Committee for Developing Treatment Guidelines for Dyslipidemia, Korean Society of Lipidology and Atherosclerosis (KSLA).	Treatment Guidelines for Dyslipidemia: Summary of the Expanded Second Version.	J Lipid Atheroscler. 2012 Dec;1(2):45-59. English.	2012	English
280	Kang M, Paik HY, Wie GA, Joung H.	Development of healthy Han-sik nutrition education program featuring consumption of Korean foods for prevention of metabolic syndrome in Korean adults.	Korean J Nutr. 2012 Dec;45(6):552-561. Korean.	2012	Korean
281	No JK.	Evaluation of Exercise and Dietary Intake in the Korean Elder According to the Classification of Obesity and Metabolic Syndrome.	Korean J Obes. 2012 Dec;21(4):236-244. Korean.	2012	Korean
282	Kim KU, Park SG, Kim HC, Lim JH, Lee SJ, Jeon SH, Huh YS.	Association between Long Working Hours and Suicidal Ideation.	Korean J Occup Environ Med. 2012 Dec;24(4):339-346. Korean.	2012	Korean
283	Ko SB, Lee KH, Lee KS.	The status of agricultural injuries in Korea and implications.	J Korean Med Assoc. 2012 Nov;55(11):1070-1077. Korean.	2012	Korean
284	Park J, Kweon S, Kim Y, Jang MJ, Oh K.	Dietary Behaviors Related to Metabolic Syndrome in Korean Adults.	Korean J Community Nutr. 2012 Oct;17(5):664-675. Korean.	2012	Korean
285	Myong JP, Kim H, Lee K, Chang S.	Time Trends of Allergic Rhinitis and Effects of Residence on Allergic Rhinitis in Korea From 1998 Through 2007-2009.	Asian Nurs Res. 2012 Sep;6(3):102-106. English.	2012	English
286	Shin BM, Jung SH.	Socio-economic inequalities in the self-rated oral health status of South Koreans.	J Korean Acad Oral Health. 2012 Sep;36(3):219-227. Korean.	2012	Korean
287	Shin BM, Jung SH.	Socio-economic inequalities in tooth loss and chewing difficulty in the Korean elderly.	J Korean Acad Oral Health. 2012 Sep;36(3):195-202. Korean.	2012	Korean
288	Yoon JH, Kim J, Lee SY, Kim K, Cho IY, Cho YM.	What is the Most Reliable Obesity Iindex in Korean Elderly Population?.	Korean J Obes. 2012 Sep;21(3):140-147. Korean.	2012	Korean
289	Joo H, Park J, Lee SD, Oh YM.	Comorbidities of Chronic Obstructive Pulmonary Disease in Koreans: A Population-Based Study.	J Korean Med Sci. 2012 Aug;27(8):901-906. English.	2012	English
290	Boo S.	Glucose, Blood Pressure, and Lipid Control in Korean Adults with Diagnosed Diabetes.	Korean J Adult Nurs. 2012 Aug;24(4):406-416. Korean.	2012	Korean
291	Lee SK, Nam SY.	Comparison of Food and Nutrient Consumption Status between Displaced North Korean Children in South Korea and South Korean Children.	Korean J Community Nutr. 2012 Aug;17(4):407-418. Korean.	2012	Korean
292	Kang MH, Lee JS, Kim HY, Kwon S, Choi YS, Chung HR, Kwak TK, Cho YH.	Selecting items of a food behavior checklist for the development of Nutrition Quotient (NQ) for children.	Korean J Nutr. 2012 Aug;45(4):372-389. Korean.	2012	Korean
293	So ES, Yeo JY.	Relationship between Health Status and Life Styles and Atopic Dermatitis in Adolescents.	J Korean Acad Child Health Nurs. 2012 Jul;18(3):143-149. Korean.	2012	Korean
294	Boo S, Froelicher ES.	Suboptimal Attainment of Cardiovascular Disease Prevention Guideline Goals in Korean Women.	Asian Nurs Res. 2012 Jun;6(2):49-54. English.	2012	English
295	Shin BM, Jung SH.	Socio-economic inequalities in dental caries in Korea.	J Korean Acad Oral Health. 2012 Jun;36(2):144-152. Korean.	2012	Korean
296	Jin HJ, Kim DK, Park DY, Kim BI, Song KB, Choi YH.	Prevalence of demand for dentures in Korean elderly receiving governmental support funds.	J Korean Acad Oral Health. 2012 Jun;36(2):106-114. Korean.	2012	Korean
297	Lee HK, Lee BH.	The Epidemiology of Alcohol Use Disorders.	J Korean Diabetes. 2012 Jun;13(2):69-75. Korean.	2012	Korean
298	Park JK, Park HA.	Screening Rates of Major Cancers after a Cancer Diagnosis in Adults in Korea.	Korean J Health Promot. 2012 Jun;12(2):67-74. Korean.	2012	Korean
299	Yang YK, Kim JY, Kwon O.	Development of flavonoid database for commonly consumed foods by Koreans.	Korean J Nutr. 2012 Jun;45(3):283-292. Korean.	2012	Korean
300	Kim E, Oh SW.	Gender Differences in the Association of Occupation with Metabolic Syndrome in Korean Adults.	Korean J Obes. 2012 Jun;21(2):108-114. Korean.	2012	Korean
301	Kang HM, Kim DJ.	Gender Differences in the Association of Socioeconomic Status with Metabolic Syndrome in Middle-Aged Koreans.	Korean J Med. 2012 May;82(5):569-575. Korean.	2012	Korean
302	Heo GJ, Nam SY, Lee SK, Chung SJ, Yoon JH.	The Relationship between High Energy/Low Nutrient Food Consumption and Obesity among Korean Children and Adolescents.	Korean J Community Nutr. 2012 Apr;17(2):226-242. Korean.	2012	Korean
303	Boo S, Froelicher ES.	Cardiovascular Risk Factors and 10-year Risk for Coronary Heart Disease in Korean Women.	Asian Nurs Res. 2012 Mar;6(1):1-8. English.	2012	English
304	Im MY, Lee YR, Han SJ, Cho CM.	The Effects of Lifestyle Factors on Metabolic Syndrome among Korean Adults.	J Korean Acad Community Health Nurs. 2012 Mar;23(1):13-21. Korean.	2012	Korean
305	Kim NH, Jeon JE, Chung WG, Kim DK.	Social determinants related to the regional difference of unmet dental need in Korea.	J Korean Acad Oral Health. 2012 Mar;36(1):62-72. Korean.	2012	Korean
306	So ES, Chin YR, Lee IS.	Relationship Between Health-related Behavioral and Psychological Factors and Cardiovascular and Cerebrovascular Diseases Comorbidity Among Korean Adults With Diabetes.	Asian Nurs Res. 2011 Dec;5(4):204-209. English.	2011	English
307	Ju DL, Jang HC, Cho YY, Cho JW, Yoo HS, Choi KS, Woo MH, Sohn CM, Park YK, Choue RW.	Korean Food Exchange Lists for Diabetes: Revised 2010.	J Korean Diabetes. 2011 Dec;12(4):228-244. Korean.	2011	Korean
308	Song JI, Yoo SH, Ryoo JG.	The Amount of Physical Activity According to the Level of High Density Lipoprotein Cholesterol in Korean Adults.	Korean J Health Promot. 2011 Dec;11(4):197-205. Korean.	2011	Korean
309	Ju DL, Jang HC, Cho YY, Cho JW, Yoo HS, Choi KS, Woo MH, Sohn CM, Park YK, Choue R.	Korean Food Exchange Lists for Diabetes: Revised 2010.	Korean J Nutr. 2011 Dec;44(6):577-591. Korean.	2011	Korean
310	Park HA, Cho JJ.	Economic Activities and Socioeconomic Status of Morbidly Obese Korean Adults.	Korean J Obes. 2011 Dec;20(4):210-218. Korean.	2011	Korean
311	Seo E, Lee SG, Kim SH, Park MJ.	HOMA-IR and Its Association with Metabolic Risk Factors among Korean Adolescents.	Korean J Pediatr Gastroenterol Nutr. 2011 Dec;14(4):376-384. Korean.	2011	Korean
312	Kim SY, Jeon EY.	Influencing Factors on Osteoarthritis in Korean.	Korean J Rehabil Nurs. 2011 Dec;14(2):111-117. Korean.	2011	Korean
313	Jeon YK, Kim SS, Kim BH, Kim SJ, Lee JY, Bae YT, Kim YK, Kim IJ.	Comparison of Bone Mineral Density with Breast Cancer Patients after Chemotherapy and Normal Control in Premenopausal Women.	Osteoporosis. 2011 Dec;9(3):238-243. Korean.	2011	Korean
314	Lee SR, Kim DJ, Sung KC, Cho EJ, Hyun MS, Park JB, Kim YK, Lee IK, Kim CH, Lee HY.	Influence of Metabolic Syndrome on Hypertension-related Target Organ Damage: Diagnosis of Metabolic Syndrome Is Still Necessary.	J Korean Soc Hypertens. 2011 Sep;17(3):125-132. Korean.	2011	Korean
315	Hong S, Choi WH.	Osteoporosis and Decrease in Bone Mineral Density Have associated with the Reduced Quality Of Life.	Osteoporosis. 2011 Aug;9(2):175-179. Korean.	2011	Korean
316	Ryoo E.	Adolescent nutrition: what do pediatricians do?.	Korean J Pediatr. 2011 Jul;54(7):287-291. English.	2011	English
317	Hwang IC, Lee KS, Park DK, Jung EY, Choi CH, Cho SJ, Bae SM.	Association with Self-Perception for Obesity and Mental Health among Korean Adolescent.	J Korean Acad Child Adolesc Psychiatry. 2011 Jun;22(2):112-119. Korean.	2011	Korean
318	Lee H, Kim GS.	Geographical and Sociodemographic Risk Factors for Allergic Diseases in Korean Children.	Asian Nurs Res. 2011 Mar;5(1):1-10. English.	2011	English
319	Lim HH, Kang MJ, Yun IS, Lee YA, Shin CH, Yang SW.	Prevalence and risk factors of the metabolic syndrome in young adults with childhood-onset hypopituitary growth hormone deficiency.	Korean J Pediatr. 2010 Oct;53(10):892-897. English.	2010	English
320	Lim J, Kim S, Ke S, Cho B.	The Association Chronic Liver Diseases with Health Related Behaviors in South Korea.	Korean J Fam Med. 2010 Apr;31(4):302-307. Korean.	2010	Korean
321	Ahn EJ, Noh HY, Chung J, Paik HY.	The Effect of Zinc Status on Salty Taste Acuity, Salty Taste Preference, Sodium Intake and Blood Pressure in Korean Young Adults.	Korean J Nutr. 2010 Apr;43(2):132-140. Korean.	2010	Korean
322	Kim J, Lee Y, Back JH.	The Association Between Frequency of Food Group Consumption and Functional Disability in Older People.	J Korean Geriatr Soc. 2010 Mar;14(1):25-35. Korean.	2010	Korean
323	Lim J, Eom CS, Kim S, Ke S, Cho B.	Pneumococcal Vaccination Rate among Elderly in South Korea.	J Korean Geriatr Soc. 2010 Mar;14(1):18-24. Korean.	2010	Korean
324	Leigh JH, Koh ES, Kim JY, Shin HI.	The Cigarette Smoking of Community-dwelling Persons with Spinal Cord Injury.	J Korean Acad Rehabil Med. 2010 Feb;34(1):34-40. Korean.	2010	Korean
325	Chu MA, Choe BH.	Obesity and Metabolic Syndrome among Children and Adolescents in Korea.	J Korean Med Assoc. 2010 Feb;53(2):142-152. Korean.	2010	Korean
326	Lim J, Eom CS, Kim KH, Kim S, Cho B.	Coverage of Influenza Vaccination among Elderly in South Korea: A Population Based Cross Sectional Analysis of the Season 2004-2005.	J Korean Geriatr Soc. 2009 Dec;13(4):215-221. Korean.	2009	Korean
327	Lee WK, Kim Y.	Drinking Pattern and Nonfatal Injuries of Adults in Korea.	J Korean Soc Traumatol. 2009 Dec;22(2):233-241. Korean.	2009	Korean
328	Kim JH.	Relationship between Elevated Serum Alanine Aminotransferase Concentration and Metabolic Syndrome in Korean Adults.	Korean J Nutr. 2009 Dec;42(8):732-739. Korean.	2009	Korean
329	Lee JS, Kim J, Hong KH, Jang YA, Park SH, Sohn YA, Chung HR.	A Comparison of Food and Nutrient Intakes between Instant Noodle Consumers and Non-Consumers among Korean Children and Adolescents.	Korean J Nutr. 2009 Dec;42(8):723-731. Korean.	2009	Korean
330	Asano K, Yoon J, Yoon B.	Appropriate Size and Dish Combination of Nutritional-Balanced Lunch Boxes Delivered to Children Under the Government-Funded Meal Service Program in Korea.	Korean J Community Nutr. 2009 Oct;14(5):565-575. Korean.	2009	Korean
331	Shin KH, Chi MJ.	Fundus Examination Rate in Diabetics and the Public Health Factors Associated With Fundus Examination Rate.	J Korean Ophthalmol Soc. 2009 Sep;50(9):1319-1325. Korean.	2009	Korean
332	Kim CI, Lee Y, Kim BH, Lee HS, Jang YA.	Development of supplemental nutrition care program for women, infants and children in Korea: NutriPlus+.	Nutr Res Pract. 2009 Sep;3(3):171-179. English.	2009	English
333	Kim YJ.	Comparison of Health Habits, Perceived Stress, Depression, and Suicidal Thinking by Gender between Elders Living Alone and Those Living with Others.	J Korean Acad Fundam Nurs. 2009 Aug;16(3):333-344. Korean.	2009	Korean
334	Jung MA, Yoon JY, Cho SH.	Characteristics of Nutrient Intakes of Adults over 20 years in Daegu-Gyeongbuk: From the 1st to 3rd National Health and Nutrition Examination Surveys.	Korean J Nutr. 2009 Jul;42(5):474-485. Korean.	2009	Korean
335	Kim SR, Kim OK, Yun KE, Khang YH, Cho HJ.	Socioeconomic Factors Associated with Initiating and Quitting Cigarette Smoking Among Korean Men.	Korean J Fam Med. 2009 Jun;30(6):415-425. Korean.	2009	Korean
336	Cho YG, Song HJ, Kang JH.	Prevalence of the Metabolic Syndrome in Korean Children and Adolescents according to the International Diabetes Federation Definition in Children and Adolescents.	Korean J Fam Med. 2009 Apr;30(4):261-268. Korean.	2009	Korean
337	Oh SY.	A Strategy for Safe Addition of Selected Micronutrients to Foods for Children.	Korean J Nutr. 2009 Mar;42(2):128-134. Korean.	2009	Korean
338	Ko JA.	Childhood Obesity and Familial Environmental Factor according to the Developmental Stages: the Korea NHANES Study.	J Korean Acad Fam Med. 2008 Dec;29(12):939-947. English.	2008	English
339	Paik HY, Kim CI, Moon HK, Yoon JS, Joung H, Shim JE, Jung HJ.	2008 Dietary Goals and Dietary Guidelines for Korean Adults.	Korean J Nutr. 2008 Dec;41(8):887-899. Korean.	2008	English
340	Kim MK, Yun YM, Kim Y.	Developing Dish-based Food Frequency Questionnaire for the Epidemiology Study of Hypertension Among Korean.	Korean J Community Nutr. 2008 Oct;13(5):701-712. Korean.	2008	Korean
341	Kim K, Hong SA, Kim MK.	Nutritional Status and Food Insufficiency of Korean Population through the Life-Course by Education Level Based on 2005 National Health and Nutrition Survey.	Korean J Nutr. 2008 Oct;41(7):667-681. Korean.	2008	Korean
342	Lee JE, Park HA, Kang JH, Lee SH, Cho YG, Song HR, Kim SW, Lee JS.	State of Diabetes Care in Korean Adults: According to the American Diabetes Association Recommendations.	J Korean Acad Fam Med. 2008 Sep;29(9):658-667. Korean.	2008	Korean
343	Choi JK, Lym YL, Oh SW, Park JH, Lee CM, Yoo SH, Kim Y.	Fasting Plasma Glucose Levels and Metabolic Syndrome in Normoglycemic Adults.	J Korean Acad Fam Med. 2008 Sep;29(9):651-657. Korean.	2008	Korean
344	Seo SJ, Lee HY, Lee SW.	The Prevalence of the Metabolic Syndrome in Korean Children and Adolescents: Comparisons of the Criteria of Cook et al., Cruz and Goran, and Ferranti et al..	Yonsei Med J. 2008 Aug;49(4):563-572. English.	2008	English
345	Lee SM, Oh AR, Ahn HS.	Major Dietary Patterns and Their Associations with Socio-Demographic, Psychological and Physical Factors Among Generally Healthy Korean Middle-Aged Women.	Korean J Community Nutr. 2008 Jun;13(3):439-452. Korean.	2008	Korean
346	Jeong S, Yim HW, Bae SH, Lee WC.	Changes of Hepatitis B Surface Antigen Seroprevalence in Korea, 1998-2005.	Korean J Epidemiol. 2008 Jun;30(1):119-127. Korean.	2008	Korean
347	Moon JS, Kim JY, Chang SH, Hae CK, Yang HR, Seo JK, Ko JS, Choi KD, Seo JW, Chung HJ, Eun BL, Hwang SS, Seo SR, Kim HS.	Development of a Nutrition Questionnaire and Guidelines for the Korea National Health Screening Program for Infants and Children.	Korean J Pediatr Gastroenterol Nutr. 2008 Mar;11(1):42-55. Korean.	2008	Korean
348	Ahn HJ, Han KA, Koo BK, Kim HJ, Kim HJ, Park KS, Min KW.	Analysis of Meal Habits from the Viewpoint of Regularity in Korean Type 2 Diabetic Patients.	Korean Diabetes J. 2008 Feb;32(1):68-76. Korean.	2008	Korean
349	Park CS, Kim HY, Park HJ, Jang SW, Ihm SH, Lee JM, Yoo KD, Jeon DS, Baek SH, Youn HJ, Seung KB, Kim JH, Choi KB.	Association between the JNC 7 Classification of the Stages of Systolic Hypertension and Inflammatory Cardiovascular Risk Factors.	Korean Circ J. 2007 Dec;37(12):623-629. English.	2007	English
350	Kim MK, Kim K, Kim CI, Oh K, Oh YJ, Choi BY.	The Current Status and the Perspectives of Nutrition Survey.	Korean J Epidemiol. 2007 Dec;29(2):111-128. Korean.	2007	Korean
351	Lee HJ, Lee HS, Lee Y, Jang YA, Moon JJ, Kim CI.	Nutritional Environment Influences Hypertension in the Middle-aged Korean Adults: based on 1998 & 2001 National Health and Nutrition Survey.	Korean J Community Nutr. 2007 Jun;12(3):272-283. Korean.	2007	Korean
352	Kim JH, Cho HJ.	Effects of Having Regular Source of Care on Preventive Services and Disease Control.	J Korean Acad Fam Med. 2007 Apr;28(4):278-285. Korean.	2007	Korean
353	Ahn KA, Yun JE, Cho ER, Nam CM, Jang Y, Jee SH.	Framingham Equation Model Overestimates Risk of Ischemic Heart Disease in Korean Men and Women.	Korean J Epidemiol. 2006 Dec;28(2):162-170. Korean.	2006	Korean
354	Kim HY, Ihm SH, Cho EJ, Jeon DS, Baek SH, Youn HJ, Lee MY, Chung WS, Kim CJ, Seung KB, Rho TH, Kim JH, Choi KB, Hong SJ.	Is Systemic Inflammation Associated with Passive Smoke Exposure? A Population-Based Observational Study.	Korean Circ J. 2006 Jul;36(7):510-515. English.	2006	English
355	Khang YH, Kim HR.	Socioeconomic Mortality Inequality in Korea: Mortality Follow-up of the 1998 National Health and Nutrition Examination Survey(NHANES) Data.	J Prev Med Public Health. 2006 Mar;39(2):115-122. Korean.	2006	Korean
356	Park MJ, Yun KE, Lee GE, Cho HJ, Park HS.	The Relationship between Socioeconomic Status and Metabolic Syndrome among Korean Adults.	Korean J Obes. 2006 Mar;15(1):10-17. Korean.	2006	Korean
357	Lee S, Park HS, Kim SM, Kwon HS, Kim DY, Kim DJ, Cho GJ, Han JH, Kim SR, Park CY, Oh SJ, Lee CB, Kim KS, Oh SW, Kim YS, Choi WH, Yoo HJ.	Cut-off Points of Waist Circumference for Defining Abdominal Obesity in the Korean Population.	Korean J Obes. 2006 Mar;15(1):1-9. Korean.	2006	Korean
358	Chung CE, Lee JS.	Comparison of Nutrient Intakes between Korean and United States Adults.	Korean J Nutr. 2005 Dec;38(10):856-863. Korean.	2005	Korean
359	Kim JA, Kim SM, Choi YS, Yoon D.	White Blood Cell Count is Higher in Women with Metabolic Syndrome: National Health and Nutrition Examination Survey of Korea.	Korean J Obes. 2005 Dec;14(4):228-234. Korean.	2005	Korean
360	Kim CS, Jeong EK, Park J, Cho MH, Nam JS, Kim HJ, Kong JH, Park JS, Nam JY, Kim DM, Ahn CW, Cha BS, Lim SK, Kim KR, Lee HC, Nam CM.	Prevalence of Diabetes Mellitus(Fasting Plasma Glucose by the ADA Criteria) and Impaired Fasting Glucose according to Anthropometric Characteristics and Dietary Habits: 1998 National Health and Nutrition Survey.	J Korean Diabetes Assoc. 2005 Mar;29(2):151-166. Korean.	2005	Korean
361	Jee SH, Yun JE, Nam CM, Suh I.	Heritability and Segregation Analysis of the Level of LDL-Cholesterol.	Korean Circ J. 2005 Mar;35(3):233-239. Korean.	2005	Korean
362	Kim SA, Park WS, Ohrr HC, Kang HY, Lee DH, Yi SW, Kwak YH, Song JS.	Prevalence And Management Status Of Diabetes Mellitus In Korea.	Korean J Med. 2005 Jan;68(1):10-17. Korean.	2005	Korean
363	Yun JE, Nam CM, Suh I, Jee SH.	Heritability and segregation analysis of the level of HDL-cholesterol.	Korean J Epidemiol. 2004 Dec;26(2):43-53. Korean.	2004	Korean
364	Moon SS.	Additive effect of heavy metals on metabolic syndrome in the Korean population: the Korea National Health and Nutrition Examination Survey (KNHANES) 2009-2010.	Endocrine. 2013 Sep 25. [Epub ahead of print]	2013	English
365	Park S, Park CY, Ham JO, Lee BK.	Familial interactions and physical, lifestyle, and dietary factors to affect bone mineral density of children in the KNHANES 2009-2010.	J Bone Miner Metab. 2013 Sep 20. [Epub ahead of print]	2013	English
366	Chung SJ, Lee YA, Hong H, Kang MJ, Kwon HJ, Shin CH, Yang SW.	Inverse relationship between vitamin D status and insulin resistance and the risk of impaired fasting glucose in Korean children and adolescents: the Korean National Health and Nutrition Examination Survey (KNHANES) 2009-2010.	Public Health Nutr. 2013 Sep 19:1-8. [Epub ahead of print]	2013	English
367	Kim DW, Park JC, Rim TT, Jung UW, Kim CS, Donos N, Cha IH, Choi SH.	Socioeconomic disparities of periodontitis in Koreans based on the KNHANES IV.	Oral Dis. 2013 Jul 22. doi: 10.1111/odi.12168. [Epub ahead of print]	2013	English
368	Oh MG, Han MA, Park J, Ryu SY, Park CY, Choi SW.	Health Behaviors of Cancer Survivors: The Fourth Korea National Health and Nutrition Examination Survey (KNHANES IV, 2007-09).	Jpn J Clin Oncol. 2013 Oct;43(10):981-987. Epub 2013 Aug 23.	2013	English
369	Shin D, Joh HK, Kim KH, Park SM.	Benefits of potassium intake on metabolic syndrome: The fourth Korean National Health and Nutrition Examination Survey (KNHANES IV).	Atherosclerosis. 2013 Sep;230(1):80-5. doi: 10.1016/j.atherosclerosis.2013.06.025. Epub 2013 Jul 12.	2013	English
370	Kim KH, Cho YY, Shin DW, Lee JH, Ko YJ, Park SM.	Comparison of physical and mental health status between cancer survivors and the general population: a Korean population-based survey (KNHANES II-IV).	Support Care Cancer. 2013 Aug 18. [Epub ahead of print]	2013	English
371	Choi B, Yeum KJ, Park SJ, Kim KN, Joo NS.	Elevated serum ferritin and mercury concentrations are associated with hypertension; analysis of the fourth and fifth Korea national health and nutrition examination survey (KNHANES IV-2, 3, 2008-2009 and V-1, 2010).	Environ Toxicol. 2013 Aug 9. doi: 10.1002/tox.21899. [Epub ahead of print]	2013	English
372	Han CD, Yang IH, Lee WS, Park YJ, Park KK.	Correlation between metabolic syndrome and knee osteoarthritis: data from the Korean National Health and Nutrition Examination Survey (KNHANES).	BMC Public Health. 2013 Jun 22;13:603. doi: 10.1186/1471-2458-13-603.	2013	English
373	Joo NS, Dawson-Hughes B, Yeum KJ.	25-Hydroxyvitamin D, Calcium Intake, and Bone Mineral Content in Adolescents and Young Adults: Analysis of the Fourth and Fifth Korea National Health and Nutrition Examination Survey (KNHANES IV-2, 3, 2008-2009 and V-1, 2010).	J Clin Endocrinol Metab. 2013 Sep;98(9):3627-36. doi: 10.1210/jc.2013-1480. Epub 2013 Jun 24.	2013	English
374	Shin D, Kim S, Kim KH, Park SM.	Importance of fat mass and lean mass on bone health in men: the Fourth Korean National Health and Nutrition Examination Survey (KNHANES IV).	Osteoporos Int. 2013 Jun 19. [Epub ahead of print]	2013	English
375	Lee JY, Ku SY, Kim SH, Hwang SS, Lee HW, Park SM.	Oral contraceptive use and measurable cardiovascular risk factors in Korean women aged 20-50 years: the Fourth Korean National Health and Nutrition Examination Survey 2007-2009 (KNHANES IV).	Gynecol Endocrinol. 2013 Jul;29(7):707-11. doi: 10.3109/09513590.2013.797393.	2013	English
376	Rim TH, Byun IH, Kim HS, Lee SY, Yoon JS.	Factors associated with diabetic retinopathy and nephropathy screening in Korea: the Third and Fourth Korea National Health and Nutrition Examination Survey (KNHANES III and IV).	J Korean Med Sci. 2013 Jun;28(6):814-20. doi: 10.3346/jkms.2013.28.6.814. Epub 2013 Jun 3.	2013	English
377	Lee SG, Lee W, Kwon OH, Kim JH.	Association of urinary sodium/creatinine ratio and urinary sodium/specific gravity unit ratio with blood pressure and hypertension: KNHANES 2009-2010.	Clin Chim Acta. 2013 Sep 23;424:168-73. doi: 10.1016/j.cca.2013.05.027. Epub 2013 Jun 8.	2013	English
378	Lee DS, Kim YJ, Han HR.	Sex differences in the association between socio-economic status and type 2 diabetes: data from the 2005 Korean National Health and Nutritional Examination Survey (KNHANES).	Public Health. 2013 Jun;127(6):554-60. doi: 10.1016/j.puhe.2013.02.001. Epub 2013 May 22.	2013	English
379	Kim HW, Park H, Cho KH, Han K, Ko BJ.	Parathyroid hormone, vitamin D levels and urine albumin excretion in older persons: the 2011 Korea National Health and Nutrition Examination Survey (KNHANES).	Clin Endocrinol (Oxf). 2013 May 16. doi: 10.1111/cen.12246. [Epub ahead of print]	2013	English
380	Kim BJ, Lee SH, Koh JM, Kim GS.	The association between higher serum ferritin level and lower bone mineral density is prominent in women ??5혻years of age (KNHANES 2008-2010).	Osteoporos Int. 2013 Oct;24(10):2627-37. doi: 10.1007/s00198-013-2363-0. Epub 2013 Apr 17.	2013	English
381	Kim T, Park S, Pak YS, Lee S, Lee EH.	Association between metabolic syndrome and bone mineral density in Korea: the Fourth Korea National Health and Nutrition Examination Survey (KNHANES IV), 2008.	J Bone Miner Metab. 2013 Apr 1. [Epub ahead of print]	2013	English
382	Chin SO, Rhee SY, Chon S, Hwang YC, Jeong IK, Oh S, Ahn KJ, Chung HY, Woo JT, Kim SW, Kim JW, Kim YS, Ahn HY.	Sarcopenia is independently associated with cardiovascular disease in older Korean adults: the Korea National Health and Nutrition Examination Survey (KNHANES) from 2009.	PLoS One. 2013;8(3):e60119. doi: 10.1371/journal.pone.0060119. Epub 2013 Mar 22.	2013	English
383	Choi CJ, Seo M, Choi WS, Kim KS, Youn SA, Lindsey T, Choi YJ, Kim CM.	Relationship between serum 25-hydroxyvitamin D and lung function among Korean adults in Korea National Health and Nutrition Examination Survey (KNHANES), 2008-2010.	J Clin Endocrinol Metab. 2013 Apr;98(4):1703-10. doi: 10.1210/jc.2012-3901. Epub 2013 Mar 26.	2013	English
384	Kim S, Jung A.	Optimum Cutoff Value of Urinary Cotinine Distinguishing South Korean Adult Smokers From Nonsmokers Using Data From the KNHANES (2008-2010).	Nicotine Tob Res. 2013 Sep;15(9):1608-16. doi: 10.1093/ntr/ntt027. Epub 2013 Mar 18.	2013	English
385	Lee K.	Body composition and vitamin D status: the Korea National Health And Nutrition Examination Survey IV (KNHANES IV).	J Hum Nutr Diet. 2013 Jul;26 Suppl 1:105-13. doi: 10.1111/jhn.12047. Epub 2013 Mar 13.	2013	English
386	Kang HT, Lee HR, Lee YJ, Linton JA, Shim JY.	Relationship between employment status and obesity in a Korean elderly population, based on the 2007-2009 Korean National Health and Nutrition Examination Survey (KNHANES).	Arch Gerontol Geriatr. 2013 Jul-Aug;57(1):54-9. doi: 10.1016/j.archger.2013.02.004. Epub 2013 Mar 7.	2013	English
387	Lee YA, Kim HY, Hong H, Kim JY, Kwon HJ, Shin CH, Yang SW.	Risk factors for low vitamin D status in Korean adolescents: the Korea National Health and Nutrition Examination Survey (KNHANES) 2008-2009.	Public Health Nutr. 2013 Mar 6:1-8. [Epub ahead of print]	2013	English
388	Seo MH, Kim MK, Park SE, Rhee EJ, Park CY, Lee WY, Baek KH, Song KH, Kang MI, Oh KW.	The association between daily calcium intake and sarcopenia in older, non-obese Korean adults: the fourth Korea National Health and Nutrition Examination Survey (KNHANES IV) 2009.	Endocr J. 2013;60(5):679-86. Epub 2013 Jan 26.	2013	English
389	Lee K.	Regional percent fat and bone mineral density in Korean adolescents: the Fourth Korea National Health and Nutrition Examination Survey (KNHANES IV-3), 2009.	Asia Pac J Clin Nutr. 2013;22(1):69-73. doi: 10.6133/apjcn.2013.22.1.14.	2013	English
390	Rhee SY, Park SW, Kim DJ, Woo J.	Gender disparity in the secular trends for obesity prevalence in Korea: analyses based on the KNHANES 1998-2009.	Korean J Intern Med. 2013 Jan;28(1):29-34. doi: 10.3904/kjim.2013.28.1.29. Epub 2012 Dec 28.	2013	English
391	Rhee SY, Hwang YC, Woo JT, Sinn DH, Chin SO, Chon S, Kim YS.	Blood lead is significantly associated with metabolic syndrome in Korean adults: an analysis based on the Korea National Health and Nutrition Examination Survey (KNHANES), 2008.	Cardiovasc Diabetol. 2013 Jan 9;12(1):9. [Epub ahead of print]	2013	English
392	Kim SH, Kim TH, Hwang HJ.	The relationship of physical activity (PA) and walking with sarcopenia in Korean males aged 60 years and older using the Fourth Korean National Health and Nutrition Examination Survey (KNHANES IV-2, 3), 2008-2009.	Arch Gerontol Geriatr. 2013 May-Jun;56(3):472-7. doi: 10.1016/j.archger.2012.12.009. Epub 2013 Jan 6.	2013	English
393	Moon SS.	Association of lead, mercury and cadmium with diabetes in the Korean population: the Korea National Health and Nutrition Examination Survey (KNHANES) 2009-2010.	Diabet Med. 2013 Apr;30(4):e143-8. doi: 10.1111/dme.12103.	2013	English
394	Park HA.	Rate of Missing Socioeconomic Factors in the 4th KNHANES.	Korean J Fam Med. 2012 Nov;33(6):406-9. doi: 10.4082/kjfm.2012.33.6.406. Epub 2012 Nov 27.	2012	English
395	Kim KM, Lim JS, Kim KJ, Choi HS, Rhee Y, Oh HJ, Choi H, Choi WH, Kim JG, Lim SK.	Dissimilarity of femur aging in men and women from a Nationwide Survey in Korea (KNHANES IV).	J Bone Miner Metab. 2013 Mar;31(2):144-52. doi: 10.1007/s00774-012-0386-9. Epub 2012 Dec 18.	2013	English
396	Park S, Lee BK.	Body fat percentage and hemoglobin levels are related to blood lead, cadmium, and mercury concentrations in a Korean Adult Population (KNHANES 2008-2010).	Biol Trace Elem Res. 2013 Mar;151(3):315-23. doi: 10.1007/s12011-012-9566-7. Epub 2012 Dec 13.	2013	English
397	Lee HS, Lee SS, Hwang IY, Park YJ, Yoon SH, Han K, Son JW, Ko SH, Park YG, Yim HW, Lee WC, Park YM.	Prevalence, awareness, treatment and control of hypertension in adults with diagnosed diabetes: the Fourth Korea National Health and Nutrition Examination Survey (KNHANES IV).	J Hum Hypertens. 2013 Jun;27(6):381-7. doi: 10.1038/jhh.2012.56. Epub 2012 Dec 6.	2013	English
398	Kim J.	Gender Difference in Association Between Appendicular Skeletal Muscle Mass and Cardiometabolic Abnormalities in Normal-Weight and Obese Adults: Korea National Health and Nutrition Examination Survey (KNHANES) IV-3 and V-1.	Asia Pac J Public Health. 2012 Nov 27. [Epub ahead of print]	2012	English
399	Nam GE, Kim DH, Cho KH, Park YG, Han KD, Kim SM, Lee SH, Ko BJ, Ji Kim M.	25-Hydroxyvitamin D insufficiency is associated with cardiometabolic risk in Korean adolescents: the 2008-2009 Korea National Health and Nutrition Examination Survey (KNHANES).	Public Health Nutr. 2012 Nov 20:1-9. [Epub ahead of print]	2012	English
400	Jung S, Lee IS, Kim SB, Moon CS, Jung JY, Kang YA, Park MS, Kim YS, Kim SK, Chang J, Kim EY.	Urine Cotinine for Assessing Tobacco Smoke Exposure in Korean: Analysis of the Korea National Health and Nutrition Examination Survey (KNHANES).	Tuberc Respir Dis (Seoul). 2012 Oct;73(4):210-8. doi: 10.4046/trd.2012.73.4.210. Epub 2012 Oct 31.	2012	English
401	Shin JY, Lee DH.	Factors associated with the use of gastric cancer screening services in Korea: the Fourth Korea National Health and Nutrition Examination Survey 2008 (KNHANES IV).	Asian Pac J Cancer Prev. 2012;13(8):3773-9.	2012	English
402	Jang TW, Kim HR, Choi SE, Yim HW, Lee HE, Myong JP, Koo JW.	Smoking rate trends in Korean occupational groups: analysis of KNHANES 1998-2009 data.	J Occup Health. 2012;54(6):452-8. Epub 2012 Oct 12.	2012	English
403	Joo NS, Dawson-Hughes B, Kim YS, Oh K, Yeum KJ.	Impact of calcium and vitamin D insufficiencies on serum parathyroid hormone and bone mineral density: analysis of the fourth and fifth Korea National Health and Nutrition Examination Survey (KNHANES IV-3, 2009 and KNHANES V-1, 2010).	J Bone Miner Res. 2013 Apr;28(4):764-70. doi: 10.1002/jbmr.1790.	2013	English
404	Lee EY, Kim D, Kim KM, Kim KJ, Choi HS, Rhee Y, Lim SK.	Age-related bone mineral density patterns in Koreans (KNHANES IV).	J Clin Endocrinol Metab. 2012 Sep;97(9):3310-8. doi: 10.1210/jc.2012-1488. Epub 2012 Jun 14.	2012	English
405	Park S, Lee BK.	Inverse relationship between fat intake and blood lead levels in the Korean adult population in the KNHANES 2007-2009.	Sci Total Environ. 2012 Jul 15;430:161-6. doi: 10.1016/j.scitotenv.2012.05.009. Epub 2012 May 28.	2012	English
406	Jang SY, Ju EY, Choi S, Seo S, Kim DE, Kim DK, Park SW.	Prehypertension and obesity in middle-aged Korean men and women: the third Korea national health and nutrition examination survey (KNHANES III) study.	J Public Health (Oxf). 2012 Dec;34(4):562-9. doi: 10.1093/pubmed/fds033. Epub 2012 May 11.	2012	English
407	Myong JP, Shin JY, Kim SJ.	Factors associated with participation in colorectal cancer screening in Korea: the Fourth Korean National Health and Nutrition Examination Survey (KNHANES IV).	Int J Colorectal Dis. 2012 Aug;27(8):1061-9. doi: 10.1007/s00384-012-1428-4. Epub 2012 Feb 22.	2012	English
408	Lee K.	Soft tissue composition and the risk of low bone mineral density: the Fourth Korea National Health And Nutrition Examination Survey (KNHANES IV-3), 2009.	Calcif Tissue Int. 2012 Mar;90(3):186-92. doi: 10.1007/s00223-012-9573-x. Epub 2012 Feb 2.	2012	English
409	Kim SB, Kim SK, Kim SN, Kim SY, Cho YS, Kim MH.	Portion sizes of foods frequently consumed by the Korean elderly: Data from KNHANES IV-2.	Nutr Res Pract. 2011 Dec;5(6):553-9. doi: 10.4162/nrp.2011.5.6.553. Epub 2011 Dec 31.	2011	English
410	Myong JP, Kim HR, Baker D, Choi B.	Blood cadmium and moderate-to-severe glomerular dysfunction in Korean adults: analysis of KNHANES 2005-2008 data.	Int Arch Occup Environ Health. 2012 Nov;85(8):885-93. doi: 10.1007/s00420-012-0737-9. Epub 2012 Jan 18.	2012	English
411	Rhee SY, Hwang YC, Chung HY, Woo JT.	Vitamin D and diabetes in Koreans: analyses based on the Fourth Korea National Health and Nutrition Examination Survey (KNHANES), 2008-2009.	Diabet Med. 2012 Aug;29(8):1003-10. doi: 10.1111/j.1464-5491.2012.03575.x.	2012	English
412	Hong S, Oh HJ, Choi H, Kim JG, Lim SK, Kim EK, Pyo EY, Oh K, Kim YT, Wilson K, Choi WH.	Characteristics of body fat, body fat percentage and other body composition for Koreans from KNHANES IV.	J Korean Med Sci. 2011 Dec;26(12):1599-605. doi: 10.3346/jkms.2011.26.12.1599. Epub 2011 Nov 29.	2011	English
413	Yoo KD, Ko SH, Park JE, Ahn YB, Yim HW, Lee WC, Park YM.	High serum ferritin levels are associated with metabolic risk factors in non-obese Korean young adults: Korean National Health and Nutrition Examination Survey (KNHANES) IV.	Clin Endocrinol (Oxf). 2012 Aug;77(2):233-40. doi: 10.1111/j.1365-2265.2011.04248.x.	2012	English
414	Lim HT, Yoon JS, Hwang SS, Lee SY.	Prevalence and associated sociodemographic factors of myopia in Korean children: the 2005 third Korea National Health and Nutrition Examination Survey (KNHANES III).	Jpn J Ophthalmol. 2012 Jan;56(1):76-81. doi: 10.1007/s10384-011-0090-7.	2012	English
415	Kim MK, Baek KH, Song KH, Il Kang M, Park CY, Lee WY, Oh KW.	Vitamin D deficiency is associated with sarcopenia in older Koreans, regardless of obesity: the Fourth Korea National Health and Nutrition Examination Surveys (KNHANES IV) 2009.	J Clin Endocrinol Metab. 2011 Oct;96(10):3250-6. doi: 10.1210/jc.2011-1602. Epub 2011 Aug 10.	2011	English
416	Kim Y, Lee BK.	Association between urinary arsenic and diabetes mellitus in the Korean general population according to KNHANES 2008.	Sci Total Environ. 2011 Sep 1;409(19):4054-62. doi: 10.1016/j.scitotenv.2011.06.003. Epub 2011 Jul 1.	2011	English
417	Lee BK, Kim Y.	Relationship between blood manganese and blood pressure in the Korean general population according to KNHANES 2008.	Environ Res. 2011 Aug;111(6):797-803. doi: 10.1016/j.envres.2011.05.005. Epub 2011 May 23.	2011	English
418	Lee SW, Kim YC, Oh SW, Koo HS, Na KY, Chae DW, Kim S, Chin HJ.	Trends in the prevalence of chronic kidney disease, other chronic diseases and health-related behaviors in an adult Korean population: data from the Korean National Health and Nutrition Examination Survey (KNHANES).	Nephrol Dial Transplant. 2011 Dec;26(12):3975-80. doi: 10.1093/ndt/gfr154. Epub 2011 Mar 31.	2011	English
419	Choi HS, Oh HJ, Choi H, Choi WH, Kim JG, Kim KM, Kim KJ, Rhee Y, Lim SK.	Vitamin D insufficiency in Korea--a greater threat to younger generation: the Korea National Health and Nutrition Examination Survey (KNHANES) 2008.	J Clin Endocrinol Metab. 2011 Mar;96(3):643-51. doi: 10.1210/jc.2010-2133. Epub 2010 Dec 29.	2011	English
420	Cho J, Guallar E, Hsu YJ, Shin DW, Lee WC.	A comparison of cancer screening practices in cancer survivors and in the general population: the Korean national health and nutrition examination survey (KNHANES) 2001-2007.	Cancer Causes Control. 2010 Dec;21(12):2203-12. doi: 10.1007/s10552-010-9640-4. Epub 2010 Nov 4.	2010	English
421	Kwon HT, Lee CM, Park JH, Ko JA, Seong EJ, Park MS, Cho B.	Milk intake and its association with metabolic syndrome in Korean: analysis of the third Korea National Health and Nutrition Examination Survey (KNHANES III).	J Korean Med Sci. 2010 Oct;25(10):1473-9. doi: 10.3346/jkms.2010.25.10.1473. Epub 2010 Sep 17.	2010	English
422	Lee K, Lim HT, Hwang SS, Chae DW, Park SM.	Socio-economic disparities in behavioural risk factors for cancer and use of cancer screening services in Korean adults aged 30 years and older: the Third Korean National Health and Nutrition Examination Survey, 2005 (KNHANES III).	Public Health. 2010 Dec;124(12):698-704. doi: 10.1016/j.puhe.2010.07.004. Erratum in: Public Health. 2011 Apr;125(4):243.	2010	English
423	Kim NS, Lee BK.	Blood total mercury and fish consumption in the Korean general population in KNHANES III, 2005.	Sci Total Environ. 2010 Sep 15;408(20):4841-7. doi: 10.1016/j.scitotenv.2010.06.026.	2010	English
424	Lee K, Lim HT, Park SM.	Factors associated with use of breast cancer screening services by women aged >or= 40 years in Korea: the third Korea National Health and Nutrition Examination Survey 2005 (KNHANES III).	BMC Cancer. 2010 Apr 16;10:144. doi: 10.1186/1471-2407-10-144.	2010	English
425	Jang SY, Kim IH, Ju EY, Ahn SJ, Kim DK, Lee SW.	Chronic kidney disease and metabolic syndrome in a general Korean population: the Third Korea National Health and Nutrition Examination Survey (KNHANES III) Study.	J Public Health (Oxf). 2010 Dec;32(4):538-46. doi: 10.1093/pubmed/fdp127. Epub 2010 Jan 8.	2010	English
426	Han MA, Kim KS, Park J, Kang MG, Ryu SY.	Association between levels of physical activity and poor self-rated health in Korean adults: The Third Korea National Health and Nutrition Examination Survey (KNHANES), 2005.	Public Health. 2009 Oct;123(10):665-9. doi: 10.1016/j.puhe.2009.08.005. Epub 2009 Oct 24.	2009	English
427	Koh DH, Kim HR, Han SS.	The relationship between chronic rhinosinusitis and occupation: the 1998, 2001, and 2005 Korea National health and nutrition examination survey (KNHANES).	Am J Ind Med. 2009 Mar;52(3):179-84. doi: 10.1002/ajim.20665.	2009	English
428	Park SH, Lee KS, Park HY.	Dietary carbohydrate intake is associated with cardiovascular disease risk in Korean: analysis of the third Korea National Health and Nutrition Examination Survey (KNHANES III).	Int J Cardiol. 2010 Mar 18;139(3):234-40. doi: 10.1016/j.ijcard.2008.10.011. Epub 2008 Nov 14.	2010	English
429	Yun SH, Shim JS, Kweon S, Oh K.	Development of a Food Frequency Questionnaire for the Korea National Health and Nutrition Examination Survey: Data from the Fourth Korea National Health and Nutrition Examination Survey (KNHANES IV).	Korean J Nutr. 2013 Apr;46(2):186-196. Korean.	2013	Korean
430	Rim TH, Lee DM, Lee CS.	Disparities of Socio-Demographic Factors between Visually Disabled People and Other Disabled People: KNHANES III.	J Korean Ophthalmol Soc. 2012 Dec;53(12):1857-1863. Korean.	2012	Korean
431	Park HA.	Rate of Missing Socioeconomic Factors in the 4th KNHANES.	Korean J Fam Med. 2012 Nov;33(6):406-409. English.	2012	English
432	Rim HT, Park SY, Yoon JS.	Hormone Replacement Therapy and Eye Diseases: KNHANES IV.	J Korean Ophthalmol Soc. 2012 Oct;53(10):1445-1450. Korean.	2012	Korean
433	Ahn SH, Son SM, Kim HK.	A Study on the Health and Nutritional Characteristics according to Household Income and Obesity in Korean Adults Aged over 50: Based on 2005 KNHANES.	Korean J Community Nutr. 2012 Aug;17(4):463-478. Korean.	2012	Korean
434	Lim HT, Choi KS.	Factors Associated with Screening for Diabetic Retinopathy in Diabetic Patients Aged > or = 40 Years Using the KNHANES IV.	J Korean Ophthalmol Soc. 2012 Apr;53(4):516-521. Korean.	2012	Korean
435	Yoon JS, Jang H.	Diet Quality and Food Patterns of Obese Adult Women from Low Income Classes: Based on 2005 KNHANES.	Korean J Community Nutr. 2011 Dec;16(6):706-715. English.	2011	English
436	Kim YA, Kim YN, Cho KD, Kim MY, Kim EJ, Baek OH, Lee BH.	Blood Heavy Metal Concentrations of Korean Adults by Seafood Consumption Frequency: Using the Fourth Korea National Health and Nutrition Examination Survey (KNHANES IV), 2008.	Korean J Nutr. 2011 Dec;44(6):518-526. Korean.	2011	Korean
437	Yon M, Lee Y, Kim D, Lee J, Koh E, Nam E, Shin H, Kang BW, Kim JW, Heo S, Cho HY, Kim CI.	Major Sources of Sodium Intake of the Korean Population at Prepared Dish Level: Based on the KNHANES 2008 & 2009.	Korean J Community Nutr. 2011 Aug;16(4):473-487. Korean.	2011	Korean
438	Shim YJ, Paik HY.	Reanalysis of 2007 Korean National Health and Nutrition Examination Survey (2007 KNHANES) Results by CAN-Pro 3.0 Nutrient Database.	Korean J Nutr. 2009 Sep;42(6):577-595. Korean.	2009	Korean
439	Jung JY, Kim JS, Choi HJ, Lee KY, Park TJ.	Factors Associated with ADL and IADL from the Third Korea National Health and Nutrition Examination Survey (KNHANES III), 2005.	Korean J Fam Med. 2009 Aug;30(8):598-609. Korean.	2009	Korean
440	Kwon JH, Shim JE, Park MK, Paik HY.	Evaluation of Fruits and Vegetables Intake for Prevention of Chronic Disease in Korean Adults Aged 30 Years and Over: Using the Third Korea National Health and Nutrition Examination Survey (KNHANES III), 2005.	Korean J Nutr. 2009 Mar;42(2):146-157. Korean.	2009	Korean
441	Kim JH.	The Presence of Diabetes Mellitus and Anemia in Korean Adults-based on data from 2005 Korean National Health and Nutrition Examination Survey (KNHANES III).	Korean J Nutr. 2008 Sep;41(6):502-509. Korean.	2008	Korean
442	Han MA, Ryu SY, Park J, Kang MG, Kim KS.	Metabolic Syndrome and Serum Alanine Aminotransferase Levels in Korean Adults : The Third Korea National Health and Nutrition Examination Survey (KNHANES III), 2005.	Korean J Epidemiol. 2008 Jun;30(1):25-33. Korean.	2008	Korean
443	Park SH, Kang YH, Park HY.	Alcohol Consumption and the Coronary Heart Disease-Related Risk Factors in Korean Adults: the Third Korea National Health and Nutrition Examination Survey (KNHANES III), 2005.	Korean J Nutr. 2008 Apr;41(3):232-241. Korean.	2008	Korean
444	Shim JS, Oh K, Nam CM.	Association of Household Food Security with Dietary Intake: Based on the Third (2005) Korea National Health and Nutrition Examination Survey (KNHANES III).	Korean J Nutr. 2008 Mar;41(2):174-183. Korean.	2008	Korean
445	Oh K, Lee J, Lee B, Kweon S, Lee Y, Kim Y.	Plan and Operation of the 4th Korea National Health and Nutrition Examination Survey (KNHANES IV).	Korean J Epidemiol. 2007 Dec;29(2):139-145. Korean.	2007	Korean
446	Moon HK, Park JH.	Comparative Analysis and Evaluation of Dietary Intake between with and without Hypertension Using 2001 Korea National Health and Nutrition Examination Survey (KNHANES).	Korean J Nutr. 2007 Jun;40(4):347-361. Korean.	2007	Korean
447	Lee YJ, Kim NK, Yang JY, Noh JH, Lee SS, Ko KS, Rhee BD, Kim DJ.	Low Pulmonary Function in Individuals with Impaired Fasting Glucose: The 2007-2009 Korea National Health and Nutrition Examination Survey.	PLoS One. 2013 Sep 27;8(9):e76244.	2013	English
448	Choi KH, Park SM, Park JS, Park JH, Kim KH, Kim MJ.	Prevalence of and Factors Associated with Osteoporosis among Korean Cancer Survivors: A Cross-Sectional Analysis of the Fourth and Fifth Korea National Health and Nutrition Examination Surveys.	Asian Pac J Cancer Prev. 2013;14(8):4743-4750.	2013	English
449	Jee D, Lee WK, Kang S.	Prevalence and Risk Factors for Diabetic Retinopathy: The Korea National Health and Nutrition Examination Survey 2008-2011.	Invest Ophthalmol Vis Sci. 2013 Sep 24. doi:pii: iovs.13-12654v1. 10.1167/iovs.13-12654. [Epub ahead of print]	2013	English
450	Kim BK, Kim BS, An SY, Lee MS, Choi YJ, Han SJ, Chung YS, Lee KW, Kim DJ.	Sleep duration and glycemic control in patients with diabetes mellitus: Korea national health and nutrition examination survey 2007-2010.	J Korean Med Sci. 2013 Sep;28(9):1334-9. doi: 10.3346/jkms.2013.28.9.1334. Epub 2013 Aug 28.	2013	English
451	Kim BK, Choi YJ, Chung YS.	Other than Daytime Working Is Associated with Lower Bone Mineral Density: The Korea National Health and Nutrition Examination Survey 2009.	Calcif Tissue Int. 2013 Aug 21. [Epub ahead of print]	2013	English
452	Lee HS, Kwon SO, Lee Y.	Weight Status and Dietary Factors Associated with Sugar-Sweetened Beverage Intake among Korean Children and Adolescents - Korea National Health and Nutrition Examination Survey, 2008-2011.	Clin Nutr Res. 2013 Jul;2(2):135-42. doi: 10.7762/cnr.2013.2.2.135. Epub 2013 Jul 23.	2013	English
453	Kim BH, Park YS, Noh HM, Sung JS, Lee JK.	Association between Coffee Consumption and Renal Impairment in Korean Women with and without Diabetes: Analysis of the Fourth Korea National Health and Nutrition Examination Survey in 2008.	Korean J Fam Med. 2013 Jul;34(4):265-71. doi: 10.4082/kjfm.2013.34.4.265. Epub 2013 Jul 24.	2013	English
454	Han DH, Lee HJ, Lim S.	Smoking induced heavy metals and periodontitis: findings from the Korea National Health and Nutrition Examination Surveys 2008-2010.	J Clin Periodontol. 2013 Sep;40(9):850-8. doi: 10.1111/jcpe.12133. Epub 2013 Jul 8.	2013	English
455	Nam GE, Cho KH, Park YG, Han KD, Choi YS, Kim SM, Lee KS, Ko BJ, Kim YH, Han BD, Kim do H.	Socioeconomic status and dyslipidemia in Korean adults: The 2008-2010 Korea National Health and Nutrition Examination Survey.	Prev Med. 2013 Oct;57(4):304-9. doi: 10.1016/j.ypmed.2013.06.008. Epub 2013 Jun 13.	2013	English
456	Ryu M, Jo J, Lee Y, Chung YS, Kim KM, Baek WC.	Association of physical activity with sarcopenia and sarcopenic obesity in community-dwelling older adults: the Fourth Korea National Health and Nutrition Examination Survey.	Age Ageing. 2013 Jun 11. [Epub ahead of print]	2013	English
457	Kim SE, Shim JH, Noh H, Hwang HS, Park HK.	The Relationship between Smoking Status and Suicidal Behavior in Korean Adults: The 4th Korea National Health and Nutrition Examination Survey (2007-2009).	Korean J Fam Med. 2013 May;34(3):178-89. doi: 10.4082/kjfm.2013.34.3.178. Epub 2013 May 24.	2013	English
458	Lee SG, Lee YH, Kim KJ, Lee W, Kwon OH, Kim JH.	Additive association of vitamin D insufficiency and sarcopenia with low femoral bone mineral density in noninstitutionalized elderly population: the Korea National Health and Nutrition Examination Surveys 2009-2010.	Osteoporos Int. 2013 May 8. [Epub ahead of print]	2013	English
459	Park HA.	The Korea national health and nutrition examination survey as a primary data source.	Korean J Fam Med. 2013 Mar;34(2):79. doi: 10.4082/kjfm.2013.34.2.79. Epub 2013 Mar 20. No abstract available.	2013	English
460	Kim K, Yun SH, Jang MJ, Oh KW.	Body fat percentile curves for Korean children and adolescents: a data from the Korea National Health and Nutrition Examination Survey 2009-2010.	J Korean Med Sci. 2013 Mar;28(3):443-9. doi: 10.3346/jkms.2013.28.3.443. Epub 2013 Mar 4.	2013	English
461	Eom SY, Kim H.	Reference values for the pulmonary function of Korean adults using the data of Korea National Health and Nutrition Examination Survey IV (2007-2009).	J Korean Med Sci. 2013 Mar;28(3):424-30. doi: 10.3346/jkms.2013.28.3.424. Epub 2013 Mar 4.	2013	English
462	Lee JB, Yi HY, Bae KH.	The association between periodontitis and dyslipidemia based on the Fourth Korea National Health and Nutrition Examination Survey.	J Clin Periodontol. 2013 May;40(5):437-42. doi: 10.1111/jcpe.12095. Epub 2013 Mar 11.	2013	English
463	Lee K, Yang JH.	Which liver enzymes are better indicators of metabolic syndrome in adolescents: the Fifth Korea National Health and Nutrition Examination Survey, 2010.	Metab Syndr Relat Disord. 2013 Aug;11(4):229-35. doi: 10.1089/met.2012.0153. Epub 2013 Mar 1.	2013	English
464	Chung HK, Cho Y, Shin MJ.	Alcohol use behaviors, fat intake and the function of pancreatic 棺-cells in non-obese, healthy Korean males: findings from 2010 Korea National Health and Nutrition Examination Survey.	Ann Nutr Metab. 2013;62(2):129-36. doi: 10.1159/000345587. Epub 2013 Jan 31.	2013	English
465	Hwang YC, Ahn HY, Jeong IK, Ahn KJ, Chung HY.	Optimal range of triglyceride values to estimate serum low density lipoprotein cholesterol concentration in Korean adults: the Korea National Health and Nutrition Examination Survey, 2009.	J Korean Med Sci. 2012 Dec;27(12):1530-5. doi: 10.3346/jkms.2012.27.12.1530. Epub 2012 Dec 7.	2012	English
466	Yang S, Hwang JS, Park HK, Lee HS, Kim HS, Kim EY, Lim JS.	Serum lipid concentrations, prevalence of dyslipidemia, and percentage eligible for pharmacological treatment of Korean children and adolescents; data from the Korea National Health and Nutrition Examination Survey IV (2007-2009).	PLoS One. 2012;7(12):e49253. doi: 10.1371/journal.pone.0049253. Epub 2012 Dec 14.	2012	English
467	Yoon YS, Oh SW.	Sodium density and obesity; the Korea National Health and Nutrition Examination Survey 2007-2010.	Eur J Clin Nutr. 2013 Feb;67(2):141-6. doi: 10.1038/ejcn.2012.204. Epub 2012 Dec 19.	2013	English
468	Lee YJ, Woo SY, Ahn JH, Cho S, Kim SR.	Health-related quality of life in adults with metabolic syndrome: the Korea national health and nutrition examination survey, 2007-2008.	Ann Nutr Metab. 2012;61(4):275-80. doi: 10.1159/000341494. Epub 2012 Dec 3.	2012	English
469	Lee HH, Lee HJ, Cho JI, Stampfer MJ, Willett WC, Kim CI, Cho E.	Overall and abdominal adiposity and hypertriglyceridemia among Korean adults: the Korea National Health and Nutrition Examination Survey 2007-2008.	Eur J Clin Nutr. 2013 Jan;67(1):83-90. doi: 10.1038/ejcn.2012.181. Epub 2012 Nov 21.	2013	English
470	Kim S, Kim J.	The Associations Between Smoking and Occupational Categories: The Korea National Health and Nutrition Examination Survey From 2008 to 2010.	Asia Pac J Public Health. 2012 Nov 8. [Epub ahead of print]	2012	English
471	Yoon EH, Noh H, Lee HM, Hwang HS, Park HK, Park YS.	Bone Mineral Density and Food-frequency in Korean Adults: The 2008 and 2009 Korea National Health and Nutrition Examination Survey.	Korean J Fam Med. 2012 Sep;33(5):287-95. doi: 10.4082/kjfm.2012.33.5.287. Epub 2012 Sep 27.	2012	English
472	Lee KL, Yoon EH, Lee HM, Hwang HS, Park HK.	Relationship between Food-frequency and Glycated Hemoglobin in Korean Diabetics: Using Data from the 4th Korea National Health and Nutrition Examination Survey.	Korean J Fam Med. 2012 Sep;33(5):280-6. doi: 10.4082/kjfm.2012.33.5.280. Epub 2012 Sep 27.	2012	English
473	Kim HA, Lee SY, Kwon HS, Lee SH, Jung MH, Han K, Yim HW, Lee WC, Park YM.	Gender differences in the association of insulin resistance with metabolic risk factors among Korean adolescents: Korea National Health and Nutrition Examination Survey 2008-2010.	Diabetes Res Clin Pract. 2013 Jan;99(1):54-62. doi: 10.1016/j.diabres.2012.10.011. Epub 2012 Oct 27.	2013	English
474	Jang H, Jang WM, Park JH, Oh J, Oh MK, Hwang SH, Kim YI, Lee JS.	Alcohol consumption and the risk of type 2 diabetes mellitus: effect modification by hypercholesterolemia: the Third Korea National Health and Nutrition Examination Survey (2005).	Asia Pac J Clin Nutr. 2012;21(4):588-93.	2012	English
475	Choi JY, Ha HS, Kwon HS, Lee SH, Cho HH, Yim HW, Lee WC, Park YM.	Characteristics of metabolically obese, normal-weight women differ by menopause status: the Fourth Korea National Health and Nutrition Examination Survey.	Menopause. 2013 Jan;20(1):85-93. doi: 10.1097/gme.0b013e31825d26b6.	2013	English
476	Park SH, Kim CH, Kim DJ, Suk KT, Park HY, Lee JG, Shin KJ, Park JH, Kim TO, Yang SY, Moon YS, Lee HY.	Secular trends in prevalence of alcohol use disorder and its correlates in Korean adults: results from Korea National Health and Nutrition Examination Survey 2005 and 2009.	Subst Abus. 2012;33(4):327-35.	2012	English
477	Park HA.	Top 10 dietary supplements of korean adults from the 4th Korea national health and nutrition examination survey.	Korean J Fam Med. 2011 May;32(4):263-6. doi: 10.4082/kjfm.2011.32.4.263. Epub 2011 May 31.	2011	English
478	Yoon JY, Park HA, Kang JH, Kim KW, Hur YI, Park JJ, Lee R, Lee HH.	Prevalence of dietary supplement use in Korean children and adolescents: insights from Korea National Health and Nutrition Examination Survey 2007-2009.	J Korean Med Sci. 2012 May;27(5):512-7. doi: 10.3346/jkms.2012.27.5.512. Epub 2012 Apr 25.	2012	English
479	Hong SA, Kim K, Kim MK.	Trends in the inequality of fruit and vegetable consumption between education levels indicated by the Korea National Health and Nutrition Examination Surveys.	Eur J Clin Nutr. 2012 Aug;66(8):942-9. doi: 10.1038/ejcn.2012.39. Epub 2012 Apr 25.	2012	English
480	Choi YJ, Oh HJ, Kim DJ, Lee Y, Chung YS.	The prevalence of osteoporosis in Korean adults aged 50 years or older and the higher diagnosis rates in women who were beneficiaries of a national screening program: the Korea National Health and Nutrition Examination Survey 2008-2009.	J Bone Miner Res. 2012 Sep;27(9):1879-86. doi: 10.1002/jbmr.1635.	2012	English
481	Kim KH, Lee CM, Park SM, Cho B, Chang Y, Park SG, Lee K.	Secondhand smoke exposure and osteoporosis in never-smoking postmenopausal women: the Fourth Korea National Health and Nutrition Examination Survey.	Osteoporos Int. 2013 Feb;24(2):523-32. doi: 10.1007/s00198-012-1987-9. Epub 2012 Apr 25.	2013	English
482	Lee K.	Sex-specific relationships between alcohol consumption and vitamin D levels: The Korea National Health and Nutrition Examination Survey 2009.	Nutr Res Pract. 2012 Feb;6(1):86-90. doi: 10.4162/nrp.2012.6.1.86. Epub 2012 Feb 29.	2012	English
483	Choi SJ, Park SH, Lee KS, Park HY.	The prevalence, awareness and treatment of high low density lipoprotein-cholesterol in korean adults without coronary heart diseases - the third Korea national health and nutrition examination survey, 2005 -.	Korean Circ J. 2012 Feb;42(2):86-94. doi: 10.4070/kcj.2012.42.2.86. Epub 2012 Feb 27.	2012	English
484	Kim KH, Lee K, Ko YJ, Kim SJ, Oh SI, Durrance DY, Yoo D, Park SM.	Prevalence, awareness, and treatment of osteoporosis among Korean women: The Fourth Korea National Health and Nutrition Examination Survey.	Bone. 2012 May;50(5):1039-47. doi: 10.1016/j.bone.2012.02.007. Epub 2012 Feb 16.	2012	English
485	Lee K.	Gender-specific relationships between alcohol drinking patterns and metabolic syndrome: the Korea National Health and Nutrition Examination Survey 2008.	Public Health Nutr. 2012 Oct;15(10):1917-24. doi: 10.1017/S136898001100365X. Epub 2012 Feb 10.	2012	English
486	Ha JY.	Evaluation of metabolic syndrome in patients with chronic low back pain: using the fourth Korea national health and nutrition examination survey data.	Chonnam Med J. 2011 Dec;47(3):160-4. doi: 10.4068/cmj.2011.47.3.160. Epub 2011 Dec 26.	2011	English
487	Choi YJ, Lee MS, An SY, Kim TH, Han SJ, Kim HJ, Chung YS, Lee KW, Kim DJ.	The Relationship between Diabetes Mellitus and Health-Related Quality of Life in Korean Adults: The Fourth Korea National Health and Nutrition Examination Survey (2007-2009).	Diabetes Metab J. 2011 Dec;35(6):587-94. doi: 10.4093/dmj.2011.35.6.587. Epub 2011 Dec 26.	2011	English
488	Yoon KC, Mun GH, Kim SD, Kim SH, Kim CY, Park KH, Park YJ, Baek SH, Song SJ, Shin JP, Yang SW, Yu SY, Lee JS, Lim KH, Park HJ, Pyo EY, Yang JE, Kim YT, Oh KW, Kang SW.	Prevalence of eye diseases in South Korea: data from the Korea National Health and Nutrition Examination Survey 2008-2009.	Korean J Ophthalmol. 2011 Dec;25(6):421-33. doi: 10.3341/kjo.2011.25.6.421. Epub 2011 Nov 22.	2011	English
489	Park SH, Kim CH, Kim DJ, Park JH, Kim TO, Yang SY, Moon YS, Kim TN, Kim HK, Park HY, Lee JG, Lee HY.	Prevalence of alcoholic liver disease among Korean adults: results from the fourth Korea National Health and Nutrition Examination Survey, 2009.	Subst Use Misuse. 2011;46(14):1755-62. doi: 10.3109/10826084.2011.620053. Epub 2011 Oct 14.	2011	English
490	Do YK, Eggleston KN.	Educational disparities in quality of diabetes care in a universal health insurance system: evidence from the 2005 Korea National Health and Nutrition Examination Survey.	Int J Qual Health Care. 2011 Aug;23(4):397-404. doi: 10.1093/intqhc/mzr035. Epub 2011 Jun 25.	2011	English
491	Paek KW, Chun KH, Lee SJ.	[A factor of fasting blood glucose and dietary patterns in Korean adults using data from the 2007, 2008 and 2009 Korea National Health and Nutrition Examination Survey].	J Prev Med Public Health. 2011 Mar;44(2):93-100. doi: 10.3961/jpmph.2011.44.2.93. Korean.	2011	Korean
492	Lee BE, Ha EH.	Exposure to environmental tobacco smoke among South Korean adults: a cross-sectional study of the 2005 Korea National Health and Nutrition Examination Survey.	Environ Health. 2011 Apr 3;10:29. doi: 10.1186/1476-069X-10-29.	2011	English
493	Kim DS.	Increasing effect of body weight perception on suicidal ideation among young Korean women: Findings from the Korea National Health and Nutrition Examination Survey 2001 and 2005.	Diabetes Metab Syndr Obes. 2011 Jan 11;4:17-22. doi: 10.2147/DMSOTT.S15456.	2011	English
494	Cho YS, Choi SH, Park KH, Park HJ, Kim JW, Moon IJ, Rhee CS, Kim KS, Sun DI, Lee SH, Koo JW, Koh YW, Lee KH, Lee SW, Oh KW, Pyo EY, Lee A, Kim YT, Lee CH.	Prevalence of otolaryngologic diseases in South Korea: data from the Korea national health and nutrition examination survey 2008.	Clin Exp Otorhinolaryngol. 2010 Dec;3(4):183-93. doi: 10.3342/ceo.2010.3.4.183. Epub 2010 Dec 22.	2010	English
495	Park SS, Yoon YS, Oh SW.	Health-related quality of life in metabolic syndrome: The Korea National Health and Nutrition Examination Survey 2005.	Diabetes Res Clin Pract. 2011 Mar;91(3):381-8. doi: 10.1016/j.diabres.2010.11.010. Epub 2010 Dec 4.	2011	English
496	Khang YH, Yun SC.	Trends in general and abdominal obesity among Korean adults: findings from 1998, 2001, 2005, and 2007 Korea National Health and Nutrition Examination Surveys.	J Korean Med Sci. 2010 Nov;25(11):1582-8. doi: 10.3346/jkms.2010.25.11.1582. Epub 2010 Oct 26.	2010	English
497	Lee MS, Park SK, Hu H, Lee S.	Cadmium exposure and cardiovascular disease in the 2005 Korea National Health and Nutrition Examination Survey.	Environ Res. 2011 Jan;111(1):171-6. doi: 10.1016/j.envres.2010.10.006. Epub 2010 Nov 5.	2011	English
498	Park HA, Park JK, Park SA, Lee JS.	Age, menopause, and cardiovascular risk factors among korean middle-aged women: the 2005 Korea National Health and Nutrition Examination Survey.	J Womens Health (Larchmt). 2010 May;19(5):869-76. doi: 10.1089/jwh.2009.1436.	2010	English
499	Jhun HJ, Park JY.	Erratum: estimated number of korean adults with back pain and population-based associated factors of back pain : data from the fourth Korea national health and nutrition examination survey.	J Korean Neurosurg Soc. 2010 Jan;47(1):78. doi: 10.3340/jkns.2010.47.1.78. Epub 2010 Jan 31.	2010	English
500	Lee YW, Cha YJ, Chae SL, Song J, Yun YM, Park HI, Seong MW, Whang DH, Kim HS, Kim JH, Lee BS, Hwang YS.	[Effectiveness of sodium fluoride as a glycolysis inhibitor on blood glucose measurement: comparison of blood glucose using specimens from the Korea National Health and Nutrition Examination survey].	Korean J Lab Med. 2009 Dec;29(6):524-8. doi: 10.3343/kjlm.2009.29.6.524. Korean.	2009	Korean
501	Jhun HJ, Park JY.	Estimated number of korean adults with back pain and population-based associated factors of back pain : data from the fourth Korea national health and nutrition examination survey.	J Korean Neurosurg Soc. 2009 Nov;46(5):443-50. doi: 10.3340/jkns.2009.46.5.443. Epub 2009 Nov 30.	2009	English
502	Cho GJ, Park HT, Shin JH, Hur JY, Kim YT, Kim SH, Lee KW, Kim T.	Calcium intake is inversely associated with metabolic syndrome in postmenopausal women: Korea National Health and Nutrition Survey, 2001 and 2005.	Menopause. 2009 Sep-Oct;16(5):992-7. doi: 10.1097/gme.0b013e31819e23cb.	2009	English
503	Choi YJ, Kim HC, Kim HM, Park SW, Kim J, Kim DJ.	Prevalence and management of diabetes in Korean adults: Korea National Health and Nutrition Examination Surveys 1998-2005.	Diabetes Care. 2009 Nov;32(11):2016-20. doi: 10.2337/dc08-2228. Epub 2009 Aug 12.	2009	English
504	Cho GJ, Park HT, Shin JH, Kim T, Hur JY, Kim YT, Lee KW, Kim SH.	The relationship between reproductive factors and metabolic syndrome in Korean postmenopausal women: Korea National Health and Nutrition Survey 2005.	Menopause. 2009 Sep-Oct;16(5):998-1003. doi: 10.1097/gme.0b013e3181a03807.	2009	English
505	Lee J, Kim S, Lee D, Lee J.	[The incidence rates and risk factor of mild injury for two weeks--using Korea National Health and Nutrition Examination Survey 2001].	J Prev Med Public Health. 2008 Jul;41(4):279-86. doi: 10.3961/jpmph.2008.41.4.279. Korean.	2008	Korean
506	Park JT, Kim BG, Jhun HJ.	Alcohol consumption and the CAGE questionnaire in Korean adults: results from the Second Korea National Health and Nutrition Examination Survey.	J Korean Med Sci. 2008 Apr;23(2):199-206. doi: 10.3346/jkms.2008.23.2.199.	2008	English
507	Ko M, Kim MT, Nam JJ.	Assessing risk factors of coronary heart disease and its risk prediction among Korean adults: the 2001 Korea National Health and Nutrition Examination Survey.	Int J Cardiol. 2006 Jun 16;110(2):184-90. Epub 2006 Jan 18.	2006	English
508	Oh SW, Yoon YS, Lee ES, Kim WK, Park C, Lee S, Jeong EK, Yoo T; Korea National Health and Nutrition Examination Survey.	Association between cigarette smoking and metabolic syndrome: the Korea National Health and Nutrition Examination Survey.	Diabetes Care. 2005 Aug;28(8):2064-6. No abstract available.	2005	English
509	Kim Y, Suh YK, Choi H.	BMI and metabolic disorders in South Korean adults: 1998 Korea National Health and Nutrition Survey.	Obes Res. 2004 Mar;12(3):445-53.	2004	English
510	Lee J, Lee S, Jang S, Ryu OH.	Age-Related Changes in the Prevalence of Osteoporosis according to Gender and Skeletal Site: The Korea National Health and Nutrition Examination Survey 2008-2010.	Endocrinol Metab. 2013 Sep;28(3):180-191. English.	2013	English
511	Tak YJ, Kim YJ, Lee SY, Lee JG, Jung DW, Yi YH, Cho YH, Choi EJ, Nam KJ.	Health Care Behavior of People 60 Years and Older in Korea According to Family Type and Sociodemographic Factors - The 5th Korea National Health and Nutrition Examination Survey.	J Korean Geriatr Soc. 2013 Mar;17(1):7-17. Korean.	2013	Korean
512	Lee CJ, Joung H.	Milk Intake is Associated with Metabolic Syndrome: Using Data from the Korea National Health and Nutrition Examination Survey 2007~2010.	Korean J Community Nutr. 2012 Dec;17(6):795-804. Korean.	2012	Korean
513	Lee M, Kim J.	Associations Between Body Composition and Chronic Low Back Pain in Adults: Data from the 2009 Korea National Health and Nutrition Examination Survey.	Korean J Health Promot. 2012 Dec;12(4):187-194. Korean.	2012	Korean
514	Yim HJ, Park HA, Kang JH, Kim KW, Cho YG, Hur YI, Sung EJ.	Marital Status and Health Behaviors in Middle-Aged Korean Adults: from the 2007-2010 Korea National Health and Nutrition Examination Survey.	Korean J Health Promot. 2012 Dec;12(4):178-186. Korean.	2012	Korean
515	Chung CE.	Complex sample design effects and inference for Korea National Health and Nutrition Examination Survey data.	Korean J Nutr. 2012 Dec;45(6):600-612. Korean.	2012	Korean
516	Choi CD, Oh HJ, Joo IW, Lee HJ, Kim SH, Kim SW, Park EJ.	The Relationship between Bone Mineral Density and Behavioral Factors in Korean Adult Men using Data from the Korea National Health and Nutrition Examination Survey IV.	Osteoporosis. 2012 Aug;10(2):67-75. Korean.	2012	Korean
517	Lee YM, Chung HK, Kimm H, Jee SH.	The Relationship between beta-cell Function and Nutrient Intakes in Korean Adult: Using 4th Korea National Health and Nutrition Examination Survey 2009.	Korean J Community Nutr. 2012 Apr;17(2):243-257. Korean.	2012	Korean
518	Yoon J, Kim KK, Hwang IC, Lee KS, Suh HS.	Association between Body Mass Index, Abdominal Obesity Defined by Waist Circumference Criteria, and Estimated Glomerular Filtration Rate in Healthy Korean Adults: 2007 the Korea National Health and Nutrition Survey.	Korean J Obes. 2011 Dec;20(4):202-209. Korean.	2011	Korean
519	Jang MR, Moon HK, Kim TR, Yuk DH, Hwang IS, Kim MS, Kim JH, Chae YZ.	Exposure Assessment for Pesticide Residues in Vegetables using Korea National Health and Nutrition Examination Survey Data for Seoulites.	Korean J Nutr. 2011 Oct;44(5):443-452. Korean.	2011	Korean
520	Kim YJ, Kwak C.	Prevalence and Associated Risk Factors for Cardiovascular Disease: Findings from the 2005, 2007 Korea National Health and Nutrition Examination Survey.	Korean J Health Promot. 2011 Sep;11(3):169-176. Korean.	2011	Korean
521	Lee S.	Association of Whole Grain Consumption with Socio-Demographic and Eating Behavior Factors in a Korean Population: Based on 2007-2008 Korea National Health and Nutrition Examination Survey.	Korean J Community Nutr. 2011 Jun;16(3):353-363. Korean.	2011	Korean
522	Jung DY, Kim HC, Leem JH, Park SG, Lee DH, Lee SJ, Kim GW.	Estimated Occupational Injury Rate and work Related Factors Based on Data From the Fourth Korea National Health and Nutrition Examination Survey.	Korean J Occup Environ Med. 2011 Jun;23(2):149-163. Korean.	2011	Korean
523	Kang JH, Jeong BG, Cho YG, Song HR, Kim KA.	Medical Expenditure Attributable to Overweight and Obesity in Adults with Hypertension, Diabetes and Dyslipidemia : Evidence from Korea National Health and Nutrition Examination Survey Data and Korea National Health Corporation Data.	J Agric Med Community Health. 2010 Mar;35(1):77-88. Korean.	2010	Korean
524	Song YJ, Paik HY, Joung H.	A Comparison of Cluster and Factor Analysis to Derive Dietary Patterns in Korean Adults Using Data from the 2005 Korea National Health and Nutrition Examination Survey.	Korean J Community Nutr. 2009 Dec;14(6):722-733. Korean.	2009	Korean
525	Nam KC, Jang SW, Jhun HJ, Park JT.	Estimated Number of Korean Workers with Back Pain and Population-based Associated Factors of Back Pain: Data from the Fourth Korea National Health and Nutrition Examination Survey.	Korean J Occup Environ Med. 2009 Dec;21(4):365-377. Korean.	2009	Korean
526	Jhun HJ, Park JY.	Estimated Number of Korean Adults with Back Pain and Population-Based Associated Factors of Back Pain: Data from the Fourth Korea National Health and Nutrition Examination Survey.	J Korean Neurosurg Soc. 2009 Nov;46(5):443-450. English.	2009	English
527	Ahn SH, Son SM, Park JK.	Health and Nutritional Factors Related to Hypertension of Subjects Aged Over 50 in High Income Class : Based on the 2005 Korea National Health and Nutrition Examination Survey.	J Korean Diet Assoc. 2009 Aug;15(3):311-327. Korean.	2009	Korean
528	Jhun HJ, Ahn K, Lee SC.	Estimated number of self-reported intervertebral disc disorders in Korean adults based on the data from the third Korea national health and nutrition examination survey.	Anesth Pain Med. 2009 Jul;4(3):208-213. Korean.	2009	Korean
529	Lee J, Kim S, Lee D, Lee J.	The Incidence Rates and Risk Factor of Mild Injury for Two Weeks: Using Korea National Health and Nutrition Examination Survey 2001.	J Prev Med Public Health. 2008 Jul;41(4):279-286. Korean.	2008	Korean
530	Hur NW, Choi CB, Uhm WS, Bae SC.	The Prevalence and Trend of Arthritis in Korea: Results from Korea National Health and Nutrition Examination Surveys.	J Korean Rheum Assoc. 2008 Mar;15(1):11-26. Korean.	2008	Korean
531	Seo MJ, Seong JW, Sohn KJ, Ko BJ, Han JH, Kim SM.	Prevalence of the Metabolic Syndrome in Korean Children and Adolescents: Korea National Health and Nutrition Survey 2001.	J Korean Acad Fam Med. 2006 Oct;27(10):798-806. Korean.	2006	Korean
532	Kim YH, Kim DH, Lim KS, Ko BJ, Han BD, Nam GE, Park YG, Han KD, Kim JH, Cho KH.	Oral health behaviors and metabolic syndrome: the 2008-2010 Korean National Health and Nutrition Examination Survey.	Clin Oral Investig. 2013 Sep 24. [Epub ahead of print]	2013	English
533	Han SS, Kim M, Kim H, Lee SM, Oh YJ, Lee JP, Kim S, Joo KW, Lim CS, Kim YS, Kim DK.	Non-Linear Relationship between Serum 25-Hydroxyvitamin D and Hemoglobin in Korean Females: The Korean National Health and Nutrition Examination Survey 2010-2011.	PLoS One. 2013 Aug 28;8(8):e72605. doi: 10.1371/journal.pone.0072605.	2013	English
534	Kim YH, Nam GE, Cho KH, Choi YS, Kim SM, Han BD, Han KD, Lee KS, Park CH, Kim DH.	Low bone mineral density is associated with dyslipidemia in South Korean men: The 2008-2010 Korean National Health and Nutrition Examination Survey.	Endocr J. 2013 Jul 23. [Epub ahead of print]	2013	English
535	Lee WJ, Kim HC, Oh SM, Choi DP, Cho J, Suh I.	Factors Associated with a Low-sodium Diet: The Fourth Korean National Health and Nutrition Examination Survey.	Epidemiol Health. 2013 Jun 20;35:e2013005. doi: 10.4178/epih/e2013005. Print 2013.	2013	English
536	Shin JY, Kim JM, Kim Y.	Associations between dietary patterns and hypertension among Korean adults: the Korean National Health and Nutrition Examination Survey (2008-2010).	Nutr Res Pract. 2013 Jun;7(3):224-32. doi: 10.4162/nrp.2013.7.3.224. Epub 2013 Jun 3.	2013	English
537	Park JK, Lim YH, Kim KS, Kim SG, Kim JH, Lim HG, Shin J.	Body fat distribution after menopause and cardiovascular disease risk factors: Korean National Health and Nutrition Examination Survey 2010.	J Womens Health (Larchmt). 2013 Jul;22(7):587-94. doi: 10.1089/jwh.2012.4035. Epub 2013 Jun 8.	2013	English
538	Lee JY, Park SM, Ko YJ, Song YS.	Necessity of education for oral contraceptive use in Korea: results from the fourth korean national health and nutrition examination survey 2007-2009.	Gynecol Obstet Invest. 2013;76(1):44-50. doi: 10.1159/000351106. Epub 2013 May 31.	2013	English
539	Kim YH, Cho KH, Choi YS, Kim SM, Nam GE, Lee SH, Ko BJ, Park YG, Han KD, Lee KS, Kim DH.	Low bone mineral density is associated with metabolic syndrome in South Korean men but not in women: The 2008-2010 Korean National Health and Nutrition Examination Survey.	Arch Osteoporos. 2013;8(1-2):142. doi: 10.1007/s11657-013-0142-3. Epub 2013 May 29.	2013	English
540	Ko KD, Cho B, Lee WC, Lee HW, Lee HK, Oh BJ.	Obesity Explains Gender Differences in the Association Between Education Level and Metabolic Syndrome in South Korea: The Results From the Korean National Health and Nutrition Examination Survey 2010.	Asia Pac J Public Health. 2013 May 16. [Epub ahead of print]	2013	English
541	Lee WH, Wee JH, Kim DK, Rhee CS, Lee CH, Ahn S, Lee JH, Cho YS, Lee KH, Kim KS, Kim SW, Lee A, Kim JW.	Prevalence of subjective olfactory dysfunction and its risk factors: korean national health and nutrition examination survey.	PLoS One. 2013 May 9;8(5):e62725. doi: 10.1371/journal.pone.0062725. Print 2013.	2013	English
542	Hong HC, Lee JS, Choi HY, Yang SJ, Yoo HJ, Seo JA, Kim SG, Kim NH, Baik SH, Choi DS, Choi KM.	Liver enzymes and vitamin D levels in metabolically healthy but obese individuals: Korean National Health and Nutrition Examination Survey.	Metabolism. 2013 Sep;62(9):1305-12. doi: 10.1016/j.metabol.2013.04.002. Epub 2013 May 2.	2013	English
543	Lee JY, Ko YJ, Park SM.	Factors associated with current smoking and heavy alcohol consumption among women of reproductive age: the Fourth Korean National Health and Nutrition Examination Survey 2007-2009.	Public Health. 2013 May;127(5):473-81. doi: 10.1016/j.puhe.2013.02.009. Epub 2013 Apr 19.	2013	English
544	Kim Y, Park S, Kim NS, Lee BK.	Inappropriate survey design analysis of the Korean National Health and Nutrition Examination Survey may produce biased results.	J Prev Med Public Health. 2013 Mar;46(2):96-104. doi: 10.3961/jpmph.2013.46.2.96. Epub 2013 Mar 28.	2013	English
545	Kim I, Kim H, Lim S, Lee M, Bahk J, June KJ, Kim S, Chang WJ.	Working hours and depressive symptomatology among full-time employees: Results from the fourth Korean National Health and Nutrition Examination Survey (2007-2009).	Scand J Work Environ Health. 2013 Sep 1;39(5):515-20. doi: 10.5271/sjweh.3356. Epub 2013 Mar 14.	2013	English
546	Choi M, Yeom HA, Jung D.	Association between physical activity and metabolic syndrome in older adults in Korea: Analysis of data from the Korean National Health and Nutrition Examination Survey IV.	Nurs Health Sci. 2013 Sep;15(3):379-86. doi: 10.1111/nhs.12045. Epub 2013 Mar 11.	2013	English
547	Rim TH, Nam J, Kim EK, Kim TI.	Risk factors associated with pterygium and its subtypes in Korea: the Korean National Health and Nutrition Examination Survey 2008-2010.	Cornea. 2013 Jul;32(7):962-70. doi: 10.1097/ICO.0b013e3182801668.	2013	English
548	Park BJ, Park JO, Kang HT, Lee YJ.	Elevated intraocular pressure is associated with metabolic syndrome in postmenopausal women: the Korean National Health and Nutrition Examination Survey.	Menopause. 2013 Jul;20(7):742-6. doi: 10.1097/GME.0b013e31827ce3c6.	2013	English
549	Lee H, Lee J, Hwang SS, Kim S, Chin HJ, Han JS, Heo NJ.	Potassium intake and the prevalence of metabolic syndrome: the Korean National Health and Nutrition Examination Survey 2008-2010.	PLoS One. 2013;8(1):e55106. doi: 10.1371/journal.pone.0055106. Epub 2013 Jan 25.	2013	English
550	Kim HS, Park MJ, Oh MK, Hong YM.	Auscultatory measured normative blood pressure of korean adolescents: using the korean national health and nutrition examination survey 2001-2007.	Korean Circ J. 2012 Dec;42(12):809-15. doi: 10.4070/kcj.2012.42.12.809. Epub 2012 Dec 31.	2012	English
551	Park JK, Lim YH, Kim KS, Kim SG, Kim JH, Lim HG, Shin J.	Changes in body fat distribution through menopause increase blood pressure independently of total body fat in middle-aged women: the Korean National Health and Nutrition Examination Survey 2007-2010.	Hypertens Res. 2013 May;36(5):444-9. doi: 10.1038/hr.2012.194. Epub 2012 Dec 13.	2013	English
552	Kang HT, Lee J, Linton JA, Park BJ, Lee YJ.	Trends in the prevalence of chronic kidney disease in Korean adults: the Korean National Health and Nutrition Examination Survey from 1998 to 2009.	Nephrol Dial Transplant. 2013 Apr;28(4):927-36. doi: 10.1093/ndt/gfs535. Epub 2012 Dec 6.	2013	English
553	Won YS, Kim JH, Kim YS, Bae KH.	Association of internal exposure of cadmium and lead with periodontal disease: a study of the Fourth Korean National Health and Nutrition Examination Survey.	J Clin Periodontol. 2013 Feb;40(2):118-24. doi: 10.1111/jcpe.12033. Epub 2012 Nov 21.	2013	English
554	Ko MJ, Lee EY, Kim K.	Characteristics of metabolic syndrome based on clustering pattern among Korean adolescents: findings from the Korean National Health and Nutrition Examination Survey, 2007-2008.	Eur J Pediatr. 2013 Feb;172(2):193-9. doi: 10.1007/s00431-012-1857-7. Epub 2012 Oct 23. Erratum in: Eur J Pediatr. 2013 Mar;172(3):423.	2013	English
555	Lee BK, Park S, Kim Y.	Age- and gender-specific associations between low serum 25-hydroxyvitamin D level and type 2 diabetes in the Korean general population: analysis of 2008-2009 Korean National Health and Nutrition Examination Survey data.	Asia Pac J Clin Nutr. 2012;21(4):536-46.	2012	English
556	Kim KI, Lee JH, Kim CH.	Impaired health-related quality of life in elderly women is associated with multimorbidity: results from the Korean National Health and Nutrition Examination Survey.	Gend Med. 2012 Oct;9(5):309-18. doi: 10.1016/j.genm.2012.08.001. Epub 2012 Aug 31.	2012	English
557	Kim Y, Lee BK.	Increased erythrocyte lead levels correlate with decreased hemoglobin levels in the Korean general population: analysis of 2008-2010 Korean National Health and Nutrition Examination Survey data.	Int Arch Occup Environ Health. 2013 Oct;86(7):741-8. doi: 10.1007/s00420-012-0811-3. Epub 2012 Aug 23.	2013	English
558	Ko KD, Kim BH, Park SM, In Oh S, Um CS, Shin DW, Lee HW.	What are patient factors associated with the quality of diabetes care?: results from the Korean National Health and Nutrition Examination Survey.	BMC Public Health. 2012 Aug 22;12:689. doi: 10.1186/1471-2458-12-689.	2012	English
559	Lee BK, Kim Y.	Blood cadmium, mercury, and lead and metabolic syndrome in South Korea: 2005-2010 Korean National Health and Nutrition Examination Survey.	Am J Ind Med. 2013 Jun;56(6):682-92. doi: 10.1002/ajim.22107. Epub 2012 Aug 21.	2013	English
560	Hong SA, Kim K, Kim MK.	Educational attainment and differences in fruit and vegetable consumption among middle-aged adults in the Korean National Health and Nutrition Examination Survey IV.	Nutr Res Pract. 2012 Jun;6(3):263-9. doi: 10.4162/nrp.2012.6.3.263. Epub 2012 Jun 30.	2012	English
561	Cha HM, Han G, Chung HJ.	A study on the trend analysis regarding the rice consumption of Korean adults using Korean National Health and Nutrition Examination Survey data from 1998, 2001 and 2005.	Nutr Res Pract. 2012 Jun;6(3):254-62. doi: 10.4162/nrp.2012.6.3.254. Epub 2012 Jun 30.	2012	English
562	Kim Y, Lee BK.	Association between blood lead and mercury levels and periodontitis in the Korean general population: analysis of the 2008-2009 Korean National Health and Nutrition Examination Survey data.	Int Arch Occup Environ Health. 2013 Jul;86(5):607-13. doi: 10.1007/s00420-012-0796-y. Epub 2012 Jul 6.	2013	English
563	Kim Y, Lee BK.	Associations of blood lead, cadmium, and mercury with estimated glomerular filtration rate in the Korean general population: analysis of 2008-2010 Korean National Health and Nutrition Examination Survey data.	Environ Res. 2012 Oct;118:124-9. doi: 10.1016/j.envres.2012.06.003. Epub 2012 Jun 27.	2012	English
564	Lee BK, Kim Y.	Association of blood cadmium with hypertension in the Korean general population: analysis of the 2008-2010 Korean National Health and Nutrition Examination Survey data.	Am J Ind Med. 2012 Nov;55(11):1060-7. doi: 10.1002/ajim.22078. Epub 2012 Jun 12.	2012	English
565	Kang HT, Kim JK, Shim JY, Lee HR, Linton JA, Lee YJ.	Low-grade inflammation, metabolic syndrome and the risk of chronic kidney disease: the 2005 Korean National Health and Nutrition Examination Survey.	J Korean Med Sci. 2012 Jun;27(6):630-5. doi: 10.3346/jkms.2012.27.6.630. Epub 2012 May 26.	2012	English
566	Ko SH, Kwon HS, Song KH, Ahn YB, Yoon KH, Yim HW, Lee WC, Park YM.	Long-term changes of the prevalence and control rate of hypertension among Korean adults with diagnosed diabetes: 1998-2008 Korean National Health and Nutrition Examination Survey.	Diabetes Res Clin Pract. 2012 Jul;97(1):151-7. doi: 10.1016/j.diabres.2012.04.004. Epub 2012 May 18.	2012	English
567	Park S, Lee BK.	Vitamin D deficiency is an independent risk factor for cardiovascular disease in Koreans aged ??50 years: results from the Korean National Health and Nutrition Examination Survey.	Nutr Res Pract. 2012 Apr;6(2):162-8. doi: 10.4162/nrp.2012.6.2.162. Epub 2012 Apr 30.	2012	English
568	Lee BK, Kim Y.	Effects of menopause on blood manganese levels in women: analysis of 2008-2009 Korean National Health and Nutrition Examination Survey data.	Neurotoxicology. 2012 Jun;33(3):401-5. doi: 10.1016/j.neuro.2012.04.015. Epub 2012 Apr 21.	2012	English
569	Lee H, Oh YJ, Kim M, Kim H, Lee JP, Kim S, Oh KH, Jun Chin H, Joo KW, Lim CS, Kim S, Kim YS, Kim DK.	The association of moderate renal dysfunction with impaired preference-based health-related quality of life: third Korean national health and nutritional examination survey.	BMC Nephrol. 2012 Apr 24;13:19. doi: 10.1186/1471-2369-13-19.	2012	English
570	Kim BK, Lim YH, Kim SG, Kim YM, Shin J.	Relationship between sodium intake and blood pressure according to metabolic syndrome status in the Korean National Health and Nutrition Examination Survey.	Blood Press Monit. 2012 Jun;17(3):120-7. doi: 10.1097/MBP.0b013e328354079b.	2012	English
571	Lee BK, Kim Y.	Association between bone mineral density and blood lead level in menopausal women: analysis of 2008-2009 Korean National Health and Nutrition Examination Survey data.	Environ Res. 2012 May;115:59-65. doi: 10.1016/j.envres.2012.03.010. Epub 2012 Apr 4.	2012	English
572	Ko MJ, Kim MK.	The relationship between high blood glucose and socio-economic position in childhood and adulthood in Korea: findings from the Korean National Health and Nutrition Examination, 2007-09.	Int J Epidemiol. 2012 Jun;41(3):733-42. doi: 10.1093/ije/dys045. Epub 2012 Mar 31.	2012	English
573	Kim YS, Lee Y, Chung YS, Lee DJ, Joo NS, Hong D, Song Ge, Kim HJ, Choi YJ, Kim KM.	Prevalence of sarcopenia and sarcopenic obesity in the Korean population based on the Fourth Korean National Health and Nutritional Examination Surveys.	J Gerontol A Biol Sci Med Sci. 2012 Oct;67(10):1107-13. doi: 10.1093/gerona/gls071. Epub 2012 Mar 19.	2012	English
574	Kim S, Lim J, Kye S, Joung H.	Association between vitamin D status and metabolic syndrome risk among Korean population: based on the Korean National Health and Nutrition Examination Survey IV-2, 2008.	Diabetes Res Clin Pract. 2012 May;96(2):230-6. doi: 10.1016/j.diabres.2012.01.001. Epub 2012 Feb 5.	2012	English
575	Oh YJ, Kim M, Lee H, Lee JP, Kim H, Kim S, Oh KH, Joo KW, Lim CS, Kim S, Kim YS, Kim DK.	A threshold value of estimated glomerular filtration rate that predicts changes in serum 25-hydroxyvitamin D levels: 4th Korean National Health and Nutritional Examination Survey 2008.	Nephrol Dial Transplant. 2012 Jun;27(6):2396-403. doi: 10.1093/ndt/gfr763. Epub 2012 Jan 18.	2012	English
576	Park SJ, Kang HT, Nam CM, Park BJ, Linton JA, Lee YJ.	Sex differences in the relationship between socioeconomic status and metabolic syndrome: the Korean National Health and Nutrition Examination Survey.	Diabetes Res Clin Pract. 2012 Jun;96(3):400-6. doi: 10.1016/j.diabres.2011.12.025. Epub 2012 Jan 15.	2012	English
577	Kang HT, Linton JA, Shim JY.	Serum ferritin level is associated with the prevalence of metabolic syndrome in Korean adults: the 2007-2008 Korean National Health and Nutrition Examination Survey.	Clin Chim Acta. 2012 Mar 22;413(5-6):636-41. doi: 10.1016/j.cca.2011.12.011. Epub 2011 Dec 23.	2012	English
578	Lee SR, Cha MJ, Kang DY, Oh KC, Shin DH, Lee HY.	Increased prevalence of metabolic syndrome among hypertensive population: ten years' trend of the Korean National Health and Nutrition Examination Survey.	Int J Cardiol. 2013 Jul 1;166(3):633-9. doi: 10.1016/j.ijcard.2011.11.095. Epub 2011 Dec 20.	2013	English
579	Lee BK, Kim Y.	Iron deficiency is associated with increased levels of blood cadmium in the Korean general population: analysis of 2008-2009 Korean National Health and Nutrition Examination Survey data.	Environ Res. 2012 Jan;112:155-63. doi: 10.1016/j.envres.2011.10.013. Epub 2011 Nov 12.	2012	English
580	Ko KD, Lee KY, Cho B, Park MS, Son KY, Ha JH, Park SM.	Disparities in health-risk behaviors, preventive health care utilizations, and chronic health conditions for people with disabilities: the Korean National Health and Nutrition Examination Survey.	Arch Phys Med Rehabil. 2011 Aug;92(8):1230-7. doi: 10.1016/j.apmr.2011.03.004.	2011	English
581	Kim DW, Shim JE, Paik HY, Song WO, Joung H.	Nutritional intake of Korean population before and after adjusting for within-individual variations: 2001 Korean National Health and Nutrition Survey Data.	Nutr Res Pract. 2011 Jun;5(3):266-74. doi: 10.4162/nrp.2011.5.3.266. Epub 2011 Jun 21.	2011	English
582	Lee MH, Kim HC, Thomas GN, Ahn SV, Hur NW, Choi DP, Suh I.	Familial concordance of metabolic syndrome in Korean population--Korean National Health and Nutrition Examination Survey 2005.	Diabetes Res Clin Pract. 2011 Sep;93(3):430-6. doi: 10.1016/j.diabres.2011.06.002. Epub 2011 Jul 5.	2011	English
583	Park JE, Lee JE.	Cardiovascular disease risk factors and depression in Korean women: results from the fourth Korean National Health and Nutrition Examination Survey.	Psychiatry Res. 2011 Dec 30;190(2-3):232-9. doi: 10.1016/j.psychres.2011.05.040. Epub 2011 Jun 16.	2011	English
584	Lee MH, Ahn SV, Hur NW, Choi DP, Kim HC, Suh I.	Gender differences in the association between smoking and dyslipidemia: 2005 Korean National Health and Nutrition Examination Survey.	Clin Chim Acta. 2011 Aug 17;412(17-18):1600-5. doi: 10.1016/j.cca.2011.05.013. Epub 2011 May 13. Erratum in: Clin Chim Acta. 2011 Oct 9;412(21-22):2013.	2011	English
585	Lee KW, Park BJ, Kang HT, Lee YJ.	Alcohol-drinking patterns and metabolic syndrome risk: the 2007 Korean National Health and Nutrition Examination Survey.	Alcohol. 2011 Aug;45(5):499-505. doi: 10.1016/j.alcohol.2011.01.001. Epub 2011 May 5.	2011	English
586	Lim S, Shin H, Song JH, Kwak SH, Kang SM, Won Yoon J, Choi SH, Cho SI, Park KS, Lee HK, Jang HC, Koh KK.	Increasing prevalence of metabolic syndrome in Korea: the Korean National Health and Nutrition Examination Survey for 1998-2007.	Diabetes Care. 2011 Jun;34(6):1323-8. doi: 10.2337/dc10-2109. Epub 2011 Apr 19.	2011	English
587	Kang HT, Shim JY, Lee YJ, Lee JE, Linton JA, Kim JK, Lee HR.	Association between the ratio of triglycerides to high-density lipoprotein cholesterol and chronic kidney disease in Korean adults: the 2005 Korean National Health and Nutrition Examination Survey.	Kidney Blood Press Res. 2011;34(3):173-9. doi: 10.1159/000323895. Epub 2011 Apr 18.	2011	English
588	Choi JH, Park S, Shin YH, Kim MY, Lee YJ.	Sex differences in the relationship between metabolic syndrome and pulmonary function: the 2007 Korean National Health and Nutrition Examination Survey.	Endocr J. 2011;58(6):459-65. Epub 2011 Apr 19.	2011	English
589	Lee BK, Kim Y, Kim YI.	Association of serum ferritin with metabolic syndrome and diabetes mellitus in the South Korean general population according to the Korean National Health and Nutrition Examination Survey 2008.	Metabolism. 2011 Oct;60(10):1416-24. doi: 10.1016/j.metabol.2011.02.008. Epub 2011 Apr 12.	2011	English
590	Cho KO, Nam SN, Kim YS.	Assessments of nutrient intake and metabolic profiles in Korean adolescents according to exercise regularity using data from the 2008 Korean National Health and Nutrition Examination Survey.	Nutr Res Pract. 2011 Feb;5(1):66-72. doi: 10.4162/nrp.2011.5.1.66. Epub 2011 Feb 28.	2011	English
591	Lee JS, Park J, Kim J.	Dietary factors related to hypertension risk in Korean adults-data from the Korean national health and nutrition examination survey III.	Nutr Res Pract. 2011 Feb;5(1):60-5. doi: 10.4162/nrp.2011.5.1.60. Epub 2011 Feb 28.	2011	English
592	Park YS, Kim JS.	Association between metabolic syndrome and estimated glomerular filtration rate in older Koreans based on data from the third Korean National Health and Nutrition Examination Survey.	Australas J Ageing. 2011 Mar;30(1):16-21. doi: 10.1111/j.1741-6612.2010.00440.x.	2011	English
593	Yoo KH, Kim YS, Sheen SS, Park JH, Hwang YI, Kim SH, Yoon HI, Lim SC, Park JY, Park SJ, Seo KH, Kim KU, Oh YM, Lee NY, Kim JS, Oh KW, Kim YT, Park IW, Lee SD, Kim SK, Kim YK, Han SK.	Prevalence of chronic obstructive pulmonary disease in Korea: the fourth Korean National Health and Nutrition Examination Survey, 2008.	Respirology. 2011 May;16(4):659-65. doi: 10.1111/j.1440-1843.2011.01951.x.	2011	English
594	Na HY, Shim JY, Lee HR, Jung DH, Kim HB, Park BJ, Jung RJ, Lee YJ.	Sex differences in the relationship between leukocyte count and chronic kidney disease: the 2007 Korean National Health and Nutrition Examination Survey.	J Womens Health (Larchmt). 2011 Jan;20(1):99-105. doi: 10.1089/jwh.2010.2115. Epub 2010 Dec 31.	2011	English
595	Choi J, Se-Young O, Lee D, Tak S, Hong M, Park SM, Cho B, Park M.	Characteristics of diet patterns in metabolically obese, normal weight adults (Korean National Health and Nutrition Examination Survey III, 2005).	Nutr Metab Cardiovasc Dis. 2012 Jul;22(7):567-74. doi: 10.1016/j.numecd.2010.09.001. Epub 2010 Dec 25.	2012	English
596	Kim MY, Park JK, Koh SB, Kim CB.	[Factors influencing utilization of medical care among osteoarthritis patients in Korea: using 2005 Korean National Health and Nutrition Survey data].	J Prev Med Public Health. 2010 Nov;43(6):513-22. doi: 10.3961/jpmph.2010.43.6.513. Korean.	2010	Korean
597	Kim EJ, Jin BH, Bae KH.	Periodontitis and obesity: a study of the Fourth Korean National Health and Nutrition Examination Survey.	J Periodontol. 2011 Apr;82(4):533-42. doi: 10.1902/jop.2010.100274. Epub 2010 Nov 2.	2011	English
598	Park SJ, Park WS.	Identifying barriers to Papanicolaou smear screening in Korean women: Korean National Health and Nutrition Examination Survey 2005.	J Gynecol Oncol. 2010 Jun;21(2):81-6. doi: 10.3802/jgo.2010.21.2.81. Epub 2010 Jun 30.	2010	English
599	Lee JH, Sim YS, Suh GY, Ryu JS, Shin DH, Koh KH, Kim YJ, Park W, Yoon HK, Lee MJ, Chang JH; Korean Academy of Tuberculosis and Respiratory Diseases.	Diet and airway obstruction: a cross sectional study from the second Korean National Health and Nutrition Examination Survey.	Korean J Intern Med. 2010 Jun;25(2):132-9. doi: 10.3904/kjim.2010.25.2.132. Epub 2010 Jun 1.	2010	English
600	Lee HJ, Kim HC, Vitek L, Nam CM.	Algae consumption and risk of type 2 diabetes: Korean National Health and Nutrition Examination Survey in 2005.	J Nutr Sci Vitaminol (Tokyo). 2010;56(1):13-8.	2010	English
601	Kang HT, Lee HR, Shim JY, Shin YH, Park BJ, Lee YJ.	Association between screen time and metabolic syndrome in children and adolescents in Korea: the 2005 Korean National Health and Nutrition Examination Survey.	Diabetes Res Clin Pract. 2010 Jul;89(1):72-8. doi: 10.1016/j.diabres.2010.02.016. Epub 2010 Mar 29.	2010	English
602	Lee JS, Kim J.	Vegetable intake in Korea: data from the Korean National Health and Nutrition Examination Survey 1998, 2001 and 2005.	Br J Nutr. 2010 May;103(10):1499-506. doi: 10.1017/S0007114509993527. Epub 2010 Feb 4.	2010	English
603	Chung HR, Perez-Escamilla R.	Risk factors of type 2 diabetes among Korean adults: The 2001 Korean national health and nutrition examination survey.	Nutr Res Pract. 2009 Winter;3(4):286-94. doi: 10.4162/nrp.2009.3.4.286. Epub 2009 Dec 31.	2009	English
604	Paek YJ, Jung KS, Hwang YI, Lee KS, Lee DR, Lee JU.	Association between low pulmonary function and metabolic risk factors in Korean adults: the Korean National Health and Nutrition Survey.	Metabolism. 2010 Sep;59(9):1300-6. doi: 10.1016/j.metabol.2009.12.005. Epub 2010 Jan 4.	2010	English
605	Yu M, Ryu DR, Kim SJ, Choi KB, Kang DH.	Clinical implication of metabolic syndrome on chronic kidney disease depends on gender and menopausal status: results from the Korean National Health and Nutrition Examination Survey.	Nephrol Dial Transplant. 2010 Feb;25(2):469-77. doi: 10.1093/ndt/gfp483. Epub 2009 Sep 17.	2010	English
606	Lee JS, Kim J.	Factors affecting the use of dietary supplements by Korean adults: data from the Korean National Health and Nutrition Examination Survey III.	J Am Diet Assoc. 2009 Sep;109(9):1599-605. doi: 10.1016/j.jada.2009.06.374.	2009	English
607	Kim J, Kim HM, Kim KM, Kim DJ.	The association of sleep duration and type 2 diabetes in Korean male adults with abdominal obesity: the Korean National Health and Nutrition Examination Survey 2005.	Diabetes Res Clin Pract. 2009 Nov;86(2):e34-6. doi: 10.1016/j.diabres.2009.06.027. Epub 2009 Jul 23.	2009	English
608	Lee YJ, Shin YH, Kim JK, Shim JY, Kang DR, Lee HR.	Metabolic syndrome and its association with white blood cell count in children and adolescents in Korea: the 2005 Korean National Health and Nutrition Examination Survey.	Nutr Metab Cardiovasc Dis. 2010 Mar;20(3):165-72. doi: 10.1016/j.numecd.2009.03.017. Epub 2009 Jul 19.	2010	English
609	Suh SY, Choi SE, Ahn HY, Yang HM, Kim YI, Sung NJ.	The association between normal alanine aminotransferase levels and the metabolic syndrome: 2005 Korean National Health and Nutrition Examination Survey.	Metabolism. 2009 Dec;58(12):1731-6. doi: 10.1016/j.metabol.2009.05.028. Epub 2009 Jul 15.	2009	English
610	Park SE, Kim HM, Kim DH, Kim J, Cha BS, Kim DJ.	The association between sleep duration and general and abdominal obesity in Koreans: data from the Korean National Health and Nutrition Examination Survey, 2001 and 2005.	Obesity (Silver Spring). 2009 Apr;17(4):767-71. doi: 10.1038/oby.2008.586. Epub 2009 Jan 29.	2009	English
611	Choi KM, Lee JS, Park HS, Baik SH, Choi DS, Kim SM.	Relationship between sleep duration and the metabolic syndrome: Korean National Health and Nutrition Survey 2001.	Int J Obes (Lond). 2008 Jul;32(7):1091-7. doi: 10.1038/ijo.2008.62. Epub 2008 May 13.	2008	English
612	Kim JA, Kim SM, Lee JS, Oh HJ, Han JH, Song Y, Joung H, Park HS.	Dietary patterns and the metabolic syndrome in Korean adolescents: 2001 Korean National Health and Nutrition Survey.	Diabetes Care. 2007 Jul;30(7):1904-5. Epub 2007 Apr 6. No abstract available.	2007	English
613	Kim HM, Park J, Ryu SY, Kim J.	The effect of menopause on the metabolic syndrome among Korean women: the Korean National Health and Nutrition Examination Survey, 2001.	Diabetes Care. 2007 Mar;30(3):701-6.	2007	English
614	Kim JA, Kim SM, Choi YS, Yoon D, Lee JS, Park HS, Kim HA, Lee J, Oh HJ, Choi KM.	The prevalence and risk factors associated with isolated untreated systolic hypertension in Korea: the Korean National Health and Nutrition Survey 2001.	J Hum Hypertens. 2007 Feb;21(2):107-13. Epub 2006 Nov 16.	2007	English
615	Kim HC, Choi KS, Jang YH, Shin HW, Kim DJ.	Normal serum aminotransferase levels and the metabolic syndrome: Korean National Health and Nutrition Examination Surveys.	Yonsei Med J. 2006 Aug 31;47(4):542-50.	2006	English
616	Choi KM, Park HS, Han JH, Lee JS, Lee J, Ryu OH, Lee KW, Cho KH, Yoon D, Baik SH, Choi DS, Kim SM.	Prevalence of prehypertension and hypertension in a Korean population: Korean National Health and Nutrition Survey 2001.	J Hypertens. 2006 Aug;24(8):1515-21.	2006	English
617	Kim HM, Park J, Kim HS, Kim DH, Park SH.	Obesity and cardiovascular risk factors in Korean children and adolescents aged 10-18 years from the Korean National Health and Nutrition Examination Survey, 1998 and 2001.	Am J Epidemiol. 2006 Oct 15;164(8):787-93. Epub 2006 Jul 13.	2006	English
618	Kim HM, Park J, Kim HS, Kim DH.	Prevalence of the metabolic syndrome in Korean adolescents aged 12-19 years from the Korean National Health and Nutrition Examination Survey 1998 and 2001.	Diabetes Res Clin Pract. 2007 Jan;75(1):111-4. Epub 2006 Jun 5.	2007	English
619	Kim SM, Lee JS, Lee J, Na JK, Han JH, Yoon DK, Baik SH, Choi DS, Choi KM.	Prevalence of diabetes and impaired fasting glucose in Korea: Korean National Health and Nutrition Survey 2001.	Diabetes Care. 2006 Feb;29(2):226-31.	2006	English
620	Lim S, Park KS, Lee HK, Cho SI; Korean National Health and Nutrition Examination Surveys.	Changes in the characteristics of metabolic syndrome in Korea over the period 1998-2001 as determined by Korean National Health and Nutrition Examination Surveys.	Diabetes Care. 2005 Jul;28(7):1810-2. No abstract available.	2005	English
621	Yoon YS, Oh SW, Baik HW, Park HS, Kim WY.	Alcohol consumption and the metabolic syndrome in Korean adults: the 1998 Korean National Health and Nutrition Examination Survey.	Am J Clin Nutr. 2004 Jul;80(1):217-24.	2004	English
622	Lee HS.	Prevalence of Hypertension and Related Risk Factors in the Elderly: Data from the 4th Korean National Health & Nutrition Examination Survey, 2007~2009.	J Korean Diet Assoc. 2013 Feb;19(1):14-24. Korean.	2013	Korean
623	Bae YJ, Yeon JY.	Evaluation of nutrient intake and diet quality according to beverage consumption status of elementary school, middle school, and high school students: from the Korean National Health and Nutrition Examination Surveys, 2007-2008.	Korean J Nutr. 2013 Feb;46(1):34-49. Korean.	2013	Korean
624	Suh Y, Lee EK, Chung YJ.	Comparison of nutritional status by energy level of night snack in Korean adults: using the data from 2005 Korean National Health and Nutrition Examination Survey.	Korean J Nutr. 2012 Oct;45(5):479-488. Korean.	2012	Korean
625	Wang JH, Lee G, Song JT, Kwon J, Choi H, Jung-Choi K, Lim S.	The Association between Shift Work and Bone Mineral Density : analysis of 2008-2009 Korean National Health and Nutrition Examination Survey.	Korean J Occup Environ Med. 2012 Sep;24(3):274-286. Korean.	2012	Korean
626	Lee HJ, Cho KH, Lee KH.	Characteristics of the Health Factors in 45~60 Year Old Korean Women related to Menopausal Stages: Based on 2008~2009 Korean National Health and Nutrition Examination Survey.	Korean J Community Nutr. 2012 Aug;17(4):450-462. English.	2012	English
627	Bae YJ.	Evaluation of Nutrient Intake and Anthropometric Parameters related to Obesity in Korean Female Adolescents according to Dietary Diversity Score: From the Korean National Health and Nutrition Examination Surveys, 2007-2009.	Korean J Community Nutr. 2012 Aug;17(4):419-428. Korean.	2012	Korean
628	Shin JY, Kim JM, Kim Y.	The association of heavy metals in blood, fish consumption frequency, and risk of cardiovascular diseases among Korean adults: The Korean National Health and Nutrition Examination Survey (2008-2010).	Korean J Nutr. 2012 Aug;45(4):347-361. Korean.	2012	Korean
629	Koo S, Kim Y, Kim MK, Yoon JS, Park K.	Nutrient Intake, Lifestyle Factors and Prevalent Hypertension in Korean Adults: Results from 2007-2008 Korean National Health and Nutrition Examination Survey.	Korean J Community Nutr. 2012 Jun;17(3):329-340. Korean.	2012	Korean
630	Bae YJ.	Evaluation of nutrient and food intake status, and dietary quality in Korean female adults according to obesity : Based on 2007-2009 Korean National Health and Nutrition Examination Survey.	Korean J Nutr. 2012 Apr;45(2):140-149. Korean.	2012	Korean
631	Park S, Lee BK.	Vitamin D deficiency is an independent risk factor for cardiovascular disease in Koreans aged > or = 50 years: results from the Korean National Health and Nutrition Examination Survey.	Nutr Res Pract. 2012 Apr;6(2):162-168. English.	2012	English
632	Seo JY, Chae JD, Park HK, Kim DH, Lee JA, Lim JS.	Serum Alkaline Phosphatase Levels in 10-20 Year Old Healthy Korean Children and Adolescents: Based on the 2009 Korean National Health and Nutrition Examination Survey.	Ann Pediatr Endocrinol Metab. 2012 Mar;17(1):39-44. Korean.	2012	Korean
633	Kim K, Hong SA, Kwon SO, Choi BY, Kim GY, Oh SY.	Validation of Food Security Measures for the Korean National Health and Nutrition Examination Survey.	Korean J Community Nutr. 2011 Dec;16(6):771-781. Korean.	2011	Korean
634	Kim K, Hong SA, Kwon SO, Oh SY.	Development of Food Security Measures for Korean National Health and Nutrition Examination Survey.	Korean J Nutr. 2011 Dec;44(6):551-561. Korean.	2011	Korean
635	Hwang YI, Yoo KH, Sheen SS, Park JH, Kim SH, Yoon HI, Lim SC, Lee SY, Park JY, Park SJ, Seo KH, Kim KU, Lee SY, Park IW, Lee SD, Kim SK, Kim YK, Lee SM, Han SK, Kim Y, Cho YM, Park HJ, Oh KW, Kim YS, Oh YM.	Prevalence of Chronic Obstructive Pulmonary Disease in Korea: The Result of Forth Korean National Health and Nutrition Examination Survey.	Tuberc Respir Dis. 2011 Nov;71(5):328-334. English.	2011	English
636	Lee JW, Kim SA.	A Comparative Study on Eating Habits and Eating Attitude of Depressed and Normal Adults : Based on 2008 Korean National Health and Nutrition Examination Survey.	Korean J Community Nutr. 2011 Oct;16(5):548-558. Korean.	2011	Korean
637	Koo S, Park K.	The Association between Consumption of Processed Meat and Prevalence of Metabolic Syndrome Among Korean Adults: Based on 2007-2008 Korean National Health and Nutrition Examination Survey.	Korean J Nutr. 2011 Oct;44(5):406-415. Korean.	2011	Korean
638	Kim K, Son SM, Kim HK.	Dietary and Lifestyle Factors Associated with Hypertension in Korean Adolescents: Based on 2005 Korean National Health and Nutrition Examination Survey.	Korean J Community Nutr. 2011 Aug;16(4):439-453. Korean.	2011	Korean
639	Yeom HA, Jung D, Choi M.	Adherence to Physical Activity Among Older Adults Using a Geographic Information System: Korean National Health and Nutrition Examinations Survey IV.	Asian Nurs Res. 2011 Jun;5(2):118-127. English.	2011	English
640	Kim HJ, Park K.	Egg Consumption and Prevalence of Metabolic Syndrome in Korean Adults: Based on 2007-2008 Korean National Health and Nutrition Examination Survey.	Korean J Community Nutr. 2011 Jun;16(3):364-374. Korean.	2011	Korean
641	Kim YH, Lee SG, Kim SH, Song YJ, Chung JY, Park MJ.	Nutritional Status of Korean Toddlers: From the Korean National Health and Nutrition Examination Survey 2007~2009.	Korean J Pediatr Gastroenterol Nutr. 2011 Jun;14(2):161-170. Korean.	2011	Korean
642	Yi HH, Park HA, Kang JH, Kang JH, Kim KW, Cho YG, Song HR, Lee JS.	What Types of Dietary Supplements Are Used in Korea? Data from the Korean National Health and Nutritional Examination Survey 2005.	Korean J Fam Med. 2009 Dec;30(12):934-943. Korean.	2009	Korean
643	Lee YE, Park JE, Hwang JY, Kim WY.	Comparison of Health Risks according to the Obesity Types Based Upon BMI and Waist Circumference in Korean Adults: The 1998-2005 Korean National Health and Nutrition Examination Surveys.	Korean J Nutr. 2009 Oct;42(7):631-638. Korean.	2009	Korean
644	Kim EK, Lee JS, Hong H, Yu CH.	Association between Glycemic Index, Glycemic Load, Dietary Carbohydrates and Diabetes from Korean National Health and Nutrition Examination Survey 2005.	Korean J Nutr. 2009 Oct;42(7):622-630. Korean.	2009	Korean
645	Kim O, Jeon HO, Kim DH, Kim BH, Kim HJ.	Risk Factors of Prehypertension in Korean Adults: The Korean National Health and Nutrition Examination Survey 2005.	J Korean Acad Adult Nurs. 2009 Jun;21(3):281-292. Korean.	2009	Korean
646	Choi MC, Song YH, Rhee SY, Woo JT.	Framingham Risk Scores by Occupational Group: Based on the 3rd Korean National Health and Nutrition Examination Survey.	Korean J Occup Environ Med. 2009 Mar;21(1):63-75. Korean.	2009	Korean
647	Kang S, Kim S, Lee J.	Prevalence Rates and Risk Factors of Overweight and Obesity in Children and Adolescents: Using Korean National Health and Nutrition Examination Survey 2005 Data.	Korean J Epidemiol. 2008 Dec;30(2):188-197. Korean.	2008	English
648	Huh K, Park MJ.	Preliminary analysis of metabolic syndrome components in Korean adolescents by using Korean national health and nutrition examination Survey pooling data (1998, 2001, and 2005).	Korean J Pediatr. 2008 Dec;51(12):1300-1309. Korean.	2008	English
649	Kim YS, Park MJ.	Time Trend in Height, Weight, BMI and Waist Circumference of Korean Adolescents; From the Korean National Health and Nutrition Examination Survey (KNHNES), 1998, 2001 and 2005.	J Korean Soc Pediatr Endocrinol. 2007 Dec;12(2):142-149. Korean.	2007	Korean
650	Song JI, Ahn EM, Kim KW, Gwak HK, Park MS, Yoo SH.	Factors Associated with Self-reported Fatigue: from Korean National Health and Nutrition Examination Survey 2001.	J Korean Acad Fam Med. 2007 Nov;28(11):835-844. Korean.	2007	Korean
651	Moon HK, Jeong JY, Kim SY.	Analysis of Dietary Intake of Koreans by Dyslipidemia using 2001 Korean National Health and Nutrition Examination Survey Data.	Korean J Nutr. 2007 Jul;40(5):435-450. Korean.	2007	Korean
652	Kim YO.	Moderate Alcohol Consumption Does Not Prevent the Hypertension among Korean: the 2001 Korean National Health and Nutrition Examination Survey.	Korean J Community Nutr. 2006 Dec;11(6):707-713. Korean.	2006	Korean
653	Park HA, Lee JS, Son SM.	Dietary Underreporting from the 2001 Korean National Health and Nutrition Survey.	J Korean Acad Fam Med. 2006 Oct;27(10):822-829. Korean.	2006	Korean
654	Chung HR.	Prevalence of Abdominal Obesity and Associated Factors among Korean Adults: The 2001 Korean National Health and Nutrition Examination Survey.	Korean J Nutr. 2006 Oct;39(7):684-691. Korean.	2006	Korean
